# Supplementary material for: Exploring genetic diversity, population structure, and subgenome differences in the allopolyploid Camelina sativa: implications for future breeding and research studies
Source: Hortic Res. 2024 Sep 9;11(11):uhae247. doi: 10.1093/hr/uhae247 (PMC11560372; doi:10.1093/hr/uhae247)
Supplement: Web_Material_uhae247 [file web_material_uhae247.zip]

Archive with 24 entries (24 files):
- Supplemental_Figure_1.png
- Supplemental_Figure_2.png
- Supplemental_Figure_3.png
- Supplemental_Figure_4.pdf
- Supplemental_Figure_5.pdf
- Supplemental_Figure_6.pdf
- Supplemental_Figure_7.pdf
- Supplemental_Figure_8.pdf
- Supplemental_Figure_9.pdf
- Supplemental_Figure_10.pdf
- Supplemental_Figure_11.pdf
- Supplemental_Figure_12.pdf
- Supplemental_Figure_13.png
- Supplemental_Table_1.xlsx
- Supplemental_Table_2.xlsx
- Supplemental_Table_3.xlsx
- Supplemental_Table_4.xlsx
- Supplemental_Table_5.xlsx
- Supplemental_Table_6.xlsx
- Supplemental_Table_7.xlsx
- Supplemental_Table_8.xlsx
- Supplemental_Table_9.xlsx
- Supplemental_Table_10.xlsx
- Supplemental_Table_11.xlsx
