# Supplementary material for: Exploring genetic diversity, population structure, and subgenome differences in the allopolyploid Camelina sativa: implications for future breeding and research studies
Source: Hortic Res. 2024 Sep 9;11(11):uhae247. doi: 10.1093/hr/uhae247 (PMC11560372; doi:10.1093/hr/uhae247)
Supplement: Web_Material_uhae247 [file web_material_uhae247.zip › Supplemental_Table_1.xlsx]

## Sheet: Sheet1
Supplementary Table 1: Summary of gap composition for C. sativa chromosomes and subgenomes for the PacBio Suneson assembly (CsSun) and the DH55 v2 genome (CsDH55)
	CsSun			CsDH55
Chromosome	Gap Length (bp)	Total length (bp)	Percent gaps	Gap Length (bp)	Total length (bp)	Percent gaps
1	300	22263109	1.34752e-05	1402420	23241290	0.0603417
2	1100	29629305	3.71254e-05	1963050	29139811	0.0673666
3	600	26361157	2.27608e-05	1863074	28500610	0.0653696
4	900	27934375	3.22184e-05	1845436	30110611	0.0612886
5	2000	34892815	5.73184e-05	2547630	34971407	0.0728489
6	600	25517097	2.35136e-05	1499194	26391741	0.0568054
7	700	31616952	2.214e-05	1973887	33617782	0.0587156
8	200	28132425	7.10923e-06	1675760	27720351	0.0604523
9	1800	44528924	4.04232e-05	2743782	38094983	0.0720248
10	900	25280395	3.56007e-05	1409361	25316910	0.0556688
11	500	47064033	1.06238e-05	2884028	49703613	0.0580245
12	1300	36404474	3.57099e-05	2403309	33044743	0.0727289
13	400	23909912	1.67295e-05	1418500	24101700	0.0588548
14	600	29397896	2.04096e-05	2184273	31758605	0.0687774
15	1400	32716731	4.27916e-05	2115233	30521358	0.0693034
16	400	26962730	1.48353e-05	1666781	29110218	0.0572576
17	1600	40186411	3.98145e-05	2519109	35492136	0.0709765
18	100	19361491	5.16489e-06	1218809	20869557	0.0584013
19	1100	25305634	4.34686e-05	1813285	26736946	0.0678195
20	400	32759412	1.22102e-05	2223597	30099742	0.0738743
Genome	16900	610225278	2.76947e-05	39370518	608544114	0.0646962
CsSun SG1			CsSun SG2			CsSun SG3			CsDH55 SG1			CsDH55 SG2			CsDH55 SG3
Gap Length (bp)	Total length (bp)	Percent gaps	Gap Length (bp)	Total length (bp)	Percent gaps	Gap Length (bp)	Total length (bp)	Percent gaps	Gap Length (bp)	Total length (bp)	Percent gaps	Gap Length (bp)	Total length (bp)	Percent gaps	Gap Length (bp)	Total length (bp)	Percent gaps
4000	189451315	2.11136e-05	3600	172073169	2.09213e-05	9600	251118072	3.8229e-05	12376669	199647908	0.0619925	10478139	177532026	0.0590211	16515710	231364180	0.071384
