# Supplementary material for: Exploring genetic diversity, population structure, and subgenome differences in the allopolyploid Camelina sativa: implications for future breeding and research studies
Source: Hortic Res. 2024 Sep 9;11(11):uhae247. doi: 10.1093/hr/uhae247 (PMC11560372; doi:10.1093/hr/uhae247)
Supplement: Web_Material_uhae247 [file web_material_uhae247.zip › Supplemental_Table_2.xlsx]

## Sheet: Sheet1
Supplemental Table 2: Analysis of telomere repeat sequence within 10 kb of the start and end of each chromosome. Telomeric repeats were only considered to be found if the repeat sequence 'TTTAGGG' occurred at least ten consecutive times.
Chromosome	Start	End
1	No	No
2	No	Yes
3	Yes	Yes
4	No	Yes
5	Yes	Yes
6	No	No
7	No	Yes
8	Yes	Yes
9	Yes	Yes
10	Yes	No
11	Yes	Yes
12	Yes	No
13	Yes	No
14	Yes	No
15	Yes	No
16	Yes	Yes
17	No	No
18	No	Yes
19	Yes	No
20	Yes	Yes
