# Supplementary material for: Exploring genetic diversity, population structure, and subgenome differences in the allopolyploid Camelina sativa: implications for future breeding and research studies
Source: Hortic Res. 2024 Sep 9;11(11):uhae247. doi: 10.1093/hr/uhae247 (PMC11560372; doi:10.1093/hr/uhae247)
Supplement: Web_Material_uhae247 [file web_material_uhae247.zip › Supplemental_Table_3.xlsx]

## Sheet: Sheet1
Supplemental Table 3: List of accessions used in the resequencing re-analysis.
Accession number	SRA number	Accession name	Biological status	Country of origin
CS001	SRR9721196	Suneson	Cultivar	United States
CS002	SRR9721199	Licalla	Advanced/improved cultivar	Germany
CS003	SRR9721948	Kirgizskij	Advanced/improved cultivar	Kyrgyzstan
CS004	SRR9721200	Sortandinskij	Advanced/improved cultivar	Former Soviet Union
CS007	SRR9721202	OmskijMestnyj	Mutant	Former Soviet Union
CS008	SRR10873374	Czestochowska	Advanced/improved cultivar	Poland
CS009	SRR9721201	Volyn'skaja	Advanced/improved cultivar	Ukraine
CS010*	SRR10873423	ZarjaSocializma2	Advanced/improved cultivar	Former Soviet Union
CS011*	SRR9721667	CAM31	Traditional cultivar/landrace	Poland
CS013	SRR9721668	Bronowska1	Advanced/improved cultivar	Poland
CS015	SRR9721670	Ukrajinskij	Advanced/improved cultivar	Former Soviet Union
CS016	SRR9721669	Wroclawska	Advanced/improved cultivar	Poland
CS018	SRR9721856	CAM38	Traditional cultivar/landrace	Austria
CS019	SRR9721857	CAM39	Traditional cultivar/landrace	Austria
CS020	SRR9721882	Lindo	Advanced/improved cultivar	Germany
CS022	SRR9721883	Ukrajinskaja	Advanced/improved cultivar	Former Soviet Union
CS023	SRR9721909	CAM49	NA	Poland
CS024	SRR9721908	CAM52	NA	Slovenia
CS025	SRR9721910	CAM55	NA	Austria
CS026	SRR9721935	OmskijMestnyi2	Mutant	Former Soviet Union
CS027	SRR9721198	Kirgizskij2	Advanced/improved cultivar	Former Soviet Union
CS028	SRR9722034	CAM58	Wild	Germany
CS030	SRR9722050	Boha1	Advanced/improved cultivar	Denmark
CS031	SRR9722051	CAME1	Advanced/improved cultivar	Swedenden
CS033	SRR9722159	CAM66	Advanced/improved cultivar	Germany
CS034	SRR9722216	Hoga1	Advanced/improved cultivar	Denmark
CS035	SRR9722218	Svalof	Advanced/improved cultivar	Sweden
CS036	SRR9722227	CAM70	Wild	Germany
CS037	SRR9722236	Vniimk	Advanced/improved cultivar	Former Soviet Union
CS038	SRR9722239	Kirkizska	Advanced/improved cultivar	Former Soviet Union
CS039	SRR9722306	Czenstochwska1	Advanced/improved cultivar	Czech Republic
CS040*	SRR9722307	Auslese2	Breeder's line	Former Soviet Union
CS041	SRR9722315	Auslese1	Breeder's line	Former Soviet Union
CS042	SRR9722328	PRFGL47	Breeding/research material	Germany
CS043	SRR9722332	PRFGL36	Breeding/research material	Germany
CS044	SRR9722333	PRFGL40	Breeding/research material	Germany
CS046	SRR9722414	PRFGL75	Breeding/research material	Germany
CS047	SRR9722430	PRFGL42	Breeding/research material	Germany
CS048	SRR9722431	PRFGL45	Breeding/research material	Germany
CS049	SRR9722432	PRFGL57	Breeding/research material	Germany
CS050	SRR9722433	PRFGL49	Breeding/research material	Germany
CS051	SRR9722465	PRFGL39	Breeding/research material	Germany
CS052	SRR9722434	PRFGL72	Breeding/research material	Germany
CS053	SRR9722466	PRFGL54	Breeding/research material	Germany
CS054	SRR9722505	PRFGL69	Breeding/research material	Germany
CS055	SRR9722506	PRFGL59	Breeding/research material	Germany
CS056	SRR9722523	PRFGL21	Breeding/research material	Germany
CS057	SRR9722524	PRFGL20	Breeding/research material	Germany
CS058	SRR9722525	PRFGL19	Breeding/research material	Germany
CS059	SRR9722541	PRFGL10	Breeding/research material	Germany
CS060	SRR9722543	PRFGL16	Breeding/research material	Germany
CS062	SRR9722687	PRFGL34	Breeding/research material	Germany
CS063	SRR9722689	Bronowska2	Breeding/research material	Poland
CS064	SRR9722690	Volynskaja2	Advanced/improved cultivar	Poland
CS065	SRR9722693	Omskaja	Advanced/improved cultivar	Former Soviet Union
CS066	SRR9722692	PRFGL23	Breeding/research material	Germany
CS067	SRR9722699	PRFGL28	Breeding/research material	Germany
CS068	SRR9722736	CAM116	Wild	Belgium
CS069	SRR9722737	PRFGL27	Breeding/research material	Germany
CS070	SRR9722738	WroclawskaAMCSA70	Advanced/improved cultivar	Poland
CS071	SRR9722741	Czenstochwska2	Advanced/improved cultivar	Czech Republic
CS072	SRR9722743	PRFGL22	Breeding/research material	Germany
CS073	SRR9722907	PRFGL32	Breeding/research material	Germany
CS074	SRR9722912	CalenaAM_CSA74	Advanced/improved cultivar	Germany
CS075	SRR9722913	CAM135	Wild	Germany
CS076	SRR9722914	Sortadinskij	Advanced/improved cultivar	Poland
CS077	SRR9722983	CAM137	Wild	Denmark
CS078	SRR9723076	CAM138	Wild	NA
CS079	SRR9723202	CAM145	Wild	Germany
CS080	SRR9723213	STAMM13X14A	Breeder's line	Germany
CS081	SRR9723244	STAMM09X13	Breeder's line	Germany
CS082	SRR9724325	CAM148	Wild	Bulgaria
CS083	SRR9724319	STAMM11X15	Breeder's line	Germany
CS084	SRR9724625	STAMM09X14	Breeder's line	Germany
CS085	SRR9727008	STAMM07X13B	Breeder's line	Germany
CS086	SRR9727164	STAMM09X11	Breeder's line	Germany
CS087	SRR9727128	STAMM08X14	Breeder's line	Germany
CS088	SRR9729018	STAMM12X13	Breeder's line	Germany
CS089	SRR9729528	STAMM08X13	Breeder's line	Germany
CS090	SRR9729531	STAMM09X15	Breeder's line	Germany
CS091	SRR9730513	STAMM10X12	Breeder's line	Germany
CS092	SRR9732188	STAMM10X13	Breeder's line	Germany
CS093	SRR9732308	STAMM13X15	Breeder's line	Germany
CS094	SRR9732702	STAMM13X14B	Breeder's line	Germany
CS095	SRR9732703	STAMM10X15	Breeder's line	Germany
CS096	SRR9733101	STAMM06X13B	Breeder's line	Germany
CS098	SRR10873376	STAMM06X10A	Breeder's line	Germany
CS099	SRR9733108	STAMM04X05	Breeder's line	Germany
CS101	SRR10873377	STAMM06X14C	Breeder's line	Germany
CS102	SRR10873421	CAM168	Wild	NA
CS103	SRR9733142	Vnttmk-17	Breeding/research material	Former Soviet Union
CS104	SRR9895514	CAM170	Wild	Poland
CS105	SRR9905074	Guillemeteau	Advanced/improved cultivar	NA
CS106*	SRR9721666	Zarjasocialisma1	Advanced/improved cultivar	Former Soviet Union
CS107	SRR10873422	Irkutskajamestnaja	Traditional cultivar/landrace	Former Soviet Union
CS108	SRR10873332	Voronezskij3491	Advanced/improved cultivar	NA
CS109	SRR10873427	CAM175	Wild	Sweden
CS110	SRR9914681	Bavaria	advanced/improved cultivar	Germany
CS111	SRR10873426	CAM182	Breeding/research material	NA
CS112	SRR10873438	CAM187	Wild	Spain
CS114	SRR9914680	STAMM06X13A	Breeder's line	Germany
CS115	SRR10873439	STAMM06X15B	Breeder's line	Germany
CS116	SRR9914968	STAMM06X15A	Breeder's line	Germany
CS117	SRR10873440	STAMM06X08C	Breeder's line	Germany
CS118	SRR9915684	STAMM06X10B	Breeder's line	Germany
CS119	SRR9915685	STAMM02X12A	Breeder's line	Germany
CS120	SRR10873441	STAMM06X07B	Breeder's line	Germany
CS121	SRR10873442	STAMM07X11A	Breeder's line	Germany
CS122	SRR9915541	STAMM06X08A	Breeder's line	Germany
CS123	SRR9915683	STAMM03X13	Breeder's line	Germany
CS125	SRR10873443	STAMM02X11C	Breeder's line	Germany
CS126	SRR9915570	STAMM01X13	Breeder's line	Germany
CS127	SRR10873445	STAMM06X09	Breeder's line	Germany
CS128	SRR10873734	STAMM05X11	Breeder's line	Germany
CS129	SRR9915569	STAMM02X09	Breeder's line	Germany
CS131	SRR9919094	STAMM01X08	Breeder's line	Germany
CS132	SRR9919089	STAMM14X15	Breeder's line	Germany
CS133	SRR9919088	STAMM06X12B	Breeder's line	Germany
CS134	SRR9974919	STAMM02X11A	Breeder's line	Germany
CS136	SRR9919219	STAMM04X13	Breeder's line	Germany
CS137	SRR9974944	CAM216	Traditional cultivar/landrace	Former Soviet Union
CS138	SRR9924267	CAM218	Traditional cultivar/landrace	Former Soviet Union
CS139	SRR9924240	CAM219	Traditional cultivar/landrace	Former Soviet Union
CS140	SRR9924241	CAME2	Traditional cultivar/landrace	Sweden
CS141	SRR10873735	Voronezskij3392	Advanced/improved cultivar	Former Soviet Union
CS142	SRR10873743	Borow1	Advanced/improved cultivar	Poland
CS143	SRR9924376	Krajova	Advanced/improved cultivar	NA
CS144	SRR9924351	Vnjjmk17	Breeding/research material	Former Soviet Union
CS145	SRR9924473	PRFGL81	Breeding/research material	Germany
CS146	SRR10083017	PRFGL96	Breeding/research material	Poland
CS147	SRR9924688	PRFGL88	Breeding/research material	Germany
CS148	SRR9924706	PRFGL77	Breeding/research material	Germany
CS149	SRR9924747	PRFGL85	Breeding/research material	Germany
CS150	SRR10873739	PRFGL95	Breeding/research material	Germany
CS151	SRR9924829	PRFGL76	Breeding/research material	Germany
CS152	SRR9924840	PRFGL87	Breeding/research material	Germany
CS153	SRR9974593	PRFGL91	Breeding/research material	NA
CS154	SRR9924852	PRFGL82	Breeding/research material	Germany
CS155	SRR9924854	PRFGL80	Breeding/research material	Germany
CS156	SRR9924851	PRFGL94	Breeding/research material	Germany
CS157	SRR9924853	PRFGL78	Breeding/research material	Germany
CS158	SRR9924969	PRFGL92	Breeding/research material	Germany
CS159	SRR9974836	CAM243	NA	Germany
CS160	SRR9974559	STAMM02X12B	Wild	Former Soviet Union
CS162	SRR9974838	STAMM06X08B	Breeder's line	Germany
CS163	SRR10873742	STAMM07X13A	Breeder's line	Germany
CS164	SRR9974595	STAMM06X14A	Breeder's line	Germany
CS165	SRR9974594	STAMM03X07	Breeder's line	Germany
CS166	SRR9974837	STAMM05X14A	Breeder's line	Germany
CS167	SRR10873737	STAMM02X10B	Breeder's line	Germany
CS168	SRR9974951	STAMM06X14B	Breeder's line	Germany
CS170	SRR9974953	STAMM02X08B	Breeder's line	Germany
CS171	SRR9974954	STAMM05X14C	Breeder's line	Germany
CS172	SRR9974986	STAMM06X11B	Breeder's line	Germany
CS173	SRR9974987	STAMM06X13C	Breeder's line	Germany
CS174	SRR9975245	CAM259	Wild	Bulgaria
CS175	SRR9974989	CAM260	Wild	Bulgaria
CS176	SRR9974988	CAM261	Wild	Bulgaria
CS177	SRR10027256	CAM262	Wild	Romania
CS178	SRR9975301	CAM264	Wild	Bulgaria
CS179	SRR10001271	CAM266	Wild	Former Soviet Union
CS180	SRR9975302	CAM268	Wild	Bulgaria
CS181	SRR9975304	CAM269	Wild	Great Britain
CS182	SRR9975789	CAM270	Wild	Czech Republic
CS183	SRR9975303	STAMM05X14D	Breeder's line	Germany
CS184	SRR9975788	CAM272	Wild	Belgium
CS185	SRR9983191	CAM273	Wild	Sweden
CS188	SRR10873744	CAM276	Wild	Bulgaria
CS189	SRR9983192	Calinka	NA	Germany
CS190	SRR10001241	STAMM02X11B	Breeder's line	Germany
CS191	SRR9983193	GE201101	Wild	Georgia
CS192	SRR9983388	GE201105	Wild	Georgia
CS193	SRR9983359	Vniimk17	Early variety	Former Soviet Union
CS194	SRR9914678	Voronezh349	Early variety	Former Soviet Union
CS195	SRR9986031	No401	Breeding line	Sweden
CS196	SRR9987777	No402	Breeding line	Sweden
CS199	SRR9924268	Borow2	donated/collected seed	Poland
CS200*	SRR10001246	Przybrodzka	donated/collected seed	Poland
CS201	SRR9987775	163207372	donated/collected seed	Denmark
CS202	SRR9988371	CR47665	donated/collected seed	Germany
CS203	SRR9988367	CR49294a	donated/collected seed	Germany
CS204	SRR9988728	GiessenNr3	donated/collected seed	Germany
CS206	SRR9989930	CAME3	donated/collected seed	Germany
CS207	SRR9989959	NU52279	donated/collected seed	United States
CS208	SRR9990155	CS163	donated/collected seed	Denmark
CS209*	SRR9990157	CSCroo	donated/collected seed	Germany
CS210	SRR10873755	Boha2	donated/collected seed	Denmark
CS211	SRR9990156	BRSCHW28347	donated/collected seed	Germany
CS212	SRR9990305	BRSCHW30021	donated/collected seed	Sweden
CS213	SRR9990304	CAME4	donated/collected seed	Sweden
CS214	SRR9990306	Giessen3	donated/collected seed	Germany
CS215	SRR9990308	Giessen4	donated/collected seed	Germany
CS216	SRR9990309	Hoga2	donated/collected seed	Denmark
CS217	SRR9990325	SvalofAMCSA217	donated/collected seed	Sweden
CS218	SRR10027314	CPSCAM23	donated/collected seed	Germany
CS219	SRR9990527	CPSCAM10	donated/collected seed	Former Soviet Union
CS220	SRR10027318	CSSCAM25	donated/collected seed	Former Soviet Union
CS221*	SRR9990588	CSSCAM27	donated/collected seed	Poland
CS222	SRR9990625	CSSCAM29	donated/collected seed	Former Soviet Union
CS223	SRR9990812	CSSCAM30	donated/collected seed	Former Soviet Union
CS224*	SRR9992732	CSSCAM31	donated/collected seed	Poland
CS225	SRR9992827	CSSCAM33	donated/collected seed	Poland
CS226	SRR9992839	CSSCAM34	donated/collected seed	Former Soviet Union
CS227	SRR9992927	CSSCAM35	donated/collected seed	Former Soviet Union
CS228	SRR9993037	CSSCAM36	donated/collected seed	Poland
CS229	SRR9993039	CSSCAM37	donated/collected seed	Former Soviet Union
CS230	SRR10027313	CSSCAM38	donated/collected seed	Austria
CS231	SRR10001240	CSSCAM7	donated/collected seed	Former Soviet Union
CS232	SRR10027259	CSSCAM8	donated/collected seed	Former Soviet Union
CS233	SRR10027319	Seminum144	donated/collected seed	Poland
CS234*	SRR10028113	NE20061	Advanced/improved cultivar	United States
CS235	SRR10028112	AMES29309	donated/collected seed	Slovenia
CS236	SRR10028114	AMES29310	donated/collected seed	Slovenia
CS245	SRR10027078	MT1	Breeder's line	United States
CS246	SRR10027077	Blaine Creek	Breeder's line	United States
CS248	SRR10083016	Celine	Advanced/improved cultivar	France
CS249	SRR10083020	Cheyenne	Advanced/improved cultivar	United States
CS250	SRR10083019	Ligena	Advanced/improved cultivar	Germany
CS251	SRR10083018	Prytzh	Big seed variety	Ukraine
CS252	SRR10083021	MT148	Breeder's line	United States
CS253	SRR10083100	MT229	Breeder's line	United States
CS254	SRR10083102	MT402	Breeder's line	United States
