# Supplementary material for: Exploring genetic diversity, population structure, and subgenome differences in the allopolyploid Camelina sativa: implications for future breeding and research studies
Source: Hortic Res. 2024 Sep 9;11(11):uhae247. doi: 10.1093/hr/uhae247 (PMC11560372; doi:10.1093/hr/uhae247)
Supplement: Web_Material_uhae247 [file web_material_uhae247.zip › Supplemental_Table_4.xlsx]

## Sheet: Sheet1
Supplemental Table 4: Nucleotide diversity estimates for C. sativa based on 222 resequenced lines mapped to the 'Suneson' genome assembly. Weighted averages determined based on total variant sites and nucleotides for each subgenome.
Chromosome	Site pi	Number sites	Total nucleotides	Average pi	Subgenome	(Site pi / variants)
1	0.158142	134588	22263107	0.000956022	SG1	21284
2	0.144638	158714	29629303	0.000774776	SG3	22956.1
3	0.142605	160790	26361155	0.00086982	SG1	22929.5
4	0.191753	184264	27934373	0.00126486	SG2	35333.2
5	0.173841	189237	34892813	0.000942806	SG3	32897.1
6	0.170238	139555	25517095	0.000931045	SG1	23757.6
7	0.174758	279746	31616950	0.00154625	SG2	48887.9
8	0.153516	188086	28132423	0.00102637	SG2	28874.2
9	0.127041	229357	44528922	0.000654355	SG3	29137.7
10	0.161384	139111	25280392	0.000888051	SG1	22450.3
11	0.1484	334072	47064030	0.00105338	SG2	49576.3
12	0.157745	249075	36404471	0.00107927	SG3	39290.3
13	0.173844	151139	23909909	0.0010989	SG1	26274.6
14	0.146543	235855	29397893	0.00117569	SG2	34562.9
15	0.135572	157647	32716728	0.00065326	SG3	21372.5
16	0.172639	209137	26962727	0.00133908	SG1	36105.2
17	0.162557	177584	40186408	0.00071834	SG3	28867.5
18	0.170487	103232	19361488	0.000909006	SG1	17599.7
19	0.169211	194470	25305631	0.00130036	SG2	32906.5
20	0.14316	159129	32759409	0.0006954	SG3	22780.9
ALL	0.158904	3774788	610225227	0.000982961	ALL	597844
		Weighted average	Nucleotide diversity (pi)
		SG1	0.00100439
		SG2	0.00121478
		SG3	0.000785695
		ALL	0.00097971
