# Supplementary material for: Exploring genetic diversity, population structure, and subgenome differences in the allopolyploid Camelina sativa: implications for future breeding and research studies
Source: Hortic Res. 2024 Sep 9;11(11):uhae247. doi: 10.1093/hr/uhae247 (PMC11560372; doi:10.1093/hr/uhae247)
Supplement: Web_Material_uhae247 [file web_material_uhae247.zip › Supplemental_Table_5.xlsx]

## Sheet: Sheet1
Supplemental Table 5: Heterozygosity of the 222 lines of resequenced C. sativa including averages across whole-genome, individual chromosomes, and by subgenome.
			SG1						SG2							SG3
		SG Average	0.0318262						0.0332031							0.0362582
		Genome	Chr4	Chr7	Chr8	Chr11	Chr14	Chr19	Chr1	Chr3	Chr6	Chr10	Chr13	Chr16	Chr18	Chr2	Chr5	Chr9	Chr12	Chr15	Chr17	Chr20
Accession	Average	0.0337268	0.0389855	0.0291579	0.035314	0.0311199	0.0263931	0.0332649	0.0346746	0.0320472	0.0322201	0.0309263	0.0388316	0.0305914	0.0346458	0.0410656	0.0358583	0.0377677	0.0322729	0.0339743	0.0421348	0.0320716
SRR9721196	Suneson	0.000312242	0.000394391	0.000173886	0.000573633	4.23502e-05	0.000261891	3.14291e-05	0.000157986	0.00111638	0.000347318	0.000823957	0.000389536	1.45483e-05	0.00036136	0.000454877	5.35782e-05	0.000490653	4.11826e-05	0.000536789	0.000639821	1.28614e-05
SRR9721199	Licalla	0.0307269	0.0309227	0.0229566	0.0346738	0.0268492	0.0232808	0.0316864	0.0414743	0.0304771	0.0268471	0.0294374	0.0345538	0.0277264	0.0307272	0.0354271	0.0338176	0.0456035	0.0344415	0.028016	0.0246606	0.0284064
SRR9721948	Kirgizskij	0.0329604	0.0415622	0.0252963	0.0377632	0.036638	0.0278694	0.0397646	0.0448549	0.0325325	0.027898	0.0294185	0.0443335	0.0279041	0.0292719	0.038814	0.0288542	0.0334118	0.0284897	0.0292274	0.0343757	0.0262658
SRR9721200	Sortandinskij	0.0377898	0.0375307	0.0266203	0.0349527	0.0311366	0.020115	0.0277405	0.0283364	0.0268362	0.035785	0.153122	0.0365354	0.0346868	0.0380821	0.0422101	0.043532	0.0367699	0.0222145	0.0331307	0.0596661	0.034078
SRR9721202	OmskijMestnyj	0.0428875	0.0506377	0.0308911	0.0327674	0.0290384	0.0274788	0.0335433	0.0315483	0.116296	0.050172	0.0260441	0.0647589	0.0288107	0.0352857	0.054644	0.0426045	0.0519606	0.0445589	0.0395579	0.0542497	0.0406196
SRR10873374	Czestochowska	0.000340439	0.000389203	0.000206654	0.000541638	9.68819e-05	0.00025776	3.67215e-05	0.000143028	0.00119946	0.000311504	0.000861044	0.000410136	8.73926e-05	0.000420299	0.000468492	0.000332716	0.000595394	4.94721e-05	0.000278615	0.000653984	5.80435e-05
SRR9721201	Volyn'skaja	0.046125	0.0377244	0.0265649	0.0389175	0.0542342	0.0497749	0.0641348	0.0287756	0.0278037	0.0307327	0.141164	0.0441043	0.0361063	0.0342237	0.0490972	0.0950864	0.0372221	0.0262186	0.0337691	0.0433876	0.0379771
SRR10873423	ZarjaSocializma2	0.0255311	0.0311966	0.0288081	0.0337414	0.0275904	0.0223405	0.0216359	0.033651	0.0316954	0.015187	0.0249421	0.0329579	0.0206112	0.0338828	0.0226068	0.0140217	0.0369698	0.0139589	0.0210835	0.023911	0.0246798
SRR9721667	CAM31	0.0403021	0.0445176	0.0374379	0.0481702	0.0397645	0.0278704	0.0381542	0.0489361	0.0362811	0.0339724	0.0306943	0.0461618	0.0439966	0.0427613	0.0541316	0.04017	0.0402097	0.0315182	0.0417562	0.040543	0.0509545
SRR9721668	Bronowska1	0.000361216	0.000508639	0.0003616	0.000635608	4.22864e-05	0.000265675	3.13653e-05	0.000187724	0.00110721	0.000390066	0.000953025	0.000381452	9.68153e-06	0.000419615	0.000472144	0.000330857	0.000605653	5.3148e-05	0.000315206	0.000719011	3.83546e-05
SRR9721670	Ukrajinskij	0.0317645	0.03612	0.0313599	0.0380897	0.0348889	0.0252967	0.0307367	0.0305923	0.0258064	0.0335703	0.0281616	0.0394451	0.0330265	0.0334987	0.0410283	0.0309868	0.0312053	0.0248347	0.026642	0.035498	0.0272241
SRR9721669	Wroclawska	0.023091	0.0245223	0.020539	0.0243688	0.0211007	0.0169317	0.0212525	0.0270936	0.0165536	0.0210668	0.0220996	0.0229056	0.0194359	0.0230299	0.030066	0.0220015	0.02977	0.0195012	0.0268116	0.0398524	0.0203338
SRR9721856	CAM38	0.0324465	0.033323	0.0259368	0.0380744	0.029429	0.0239046	0.0357854	0.0326859	0.0291549	0.0252184	0.0348379	0.0453345	0.0344604	0.0307318	0.0413803	0.032073	0.0384039	0.0245217	0.031864	0.0410563	0.0327726
SRR9721857	CAM39	0.0343666	0.0328297	0.0314197	0.0381678	0.0304227	0.0235041	0.0399219	0.0348878	0.0308185	0.0308622	0.0381817	0.0484973	0.0363876	0.0380112	0.0383743	0.0344811	0.0349967	0.024845	0.0374804	0.0443296	0.0356135
SRR9721882	Lindo	0.0272602	0.0351482	0.0234642	0.0283471	0.0224885	0.0165401	0.0293371	0.0254075	0.037045	0.0292953	0.024375	0.0342215	0.0260158	0.0319292	0.0330624	0.0298378	0.0277197	0.0204706	0.0261392	0.0337696	0.0268404
SRR9721883	Ukrajinskaja	0.0332326	0.0452961	0.0267131	0.0366735	0.0286557	0.0266496	0.0241016	0.0358125	0.0201373	0.0339697	0.0286121	0.0359206	0.0228913	0.0370882	0.0473116	0.0394255	0.0417852	0.0324485	0.0341728	0.0427047	0.0381333
SRR9721909	CAM49	0.0379165	0.0443385	0.0283705	0.0393268	0.033216	0.0254778	0.0393436	0.0419766	0.0325564	0.0442817	0.0413284	0.0454997	0.036272	0.0362183	0.0494299	0.0411407	0.042416	0.0287542	0.0427717	0.0494257	0.0378477
SRR9721908	CAM52	0.037292	0.0444246	0.0284987	0.0384118	0.0327804	0.025763	0.0394977	0.0418972	0.0312338	0.04395	0.0406758	0.0447569	0.0366794	0.0348811	0.047997	0.0403511	0.0410765	0.0278888	0.0407363	0.0477652	0.0369723
SRR9721910	CAM55	0.0268777	0.0337575	0.0258594	0.0326633	0.0268552	0.0216692	0.0279481	0.0279095	0.0225603	0.029869	0.027326	0.0344693	0.0231551	0.0280401	0.03373	0.0278198	0.0295838	0.0173592	0.0239429	0.0288681	0.0218634
SRR9721935	OmskijMestnyi2	0.0340877	0.0318384	0.0328788	0.0331536	0.0306111	0.0202666	0.0402675	0.0409825	0.0649136	0.0235117	0.0306847	0.0371921	0.032373	0.0382225	0.0340908	0.0321084	0.0339571	0.0287569	0.0327852	0.0453958	0.0317144
SRR9721198	Kirgizskij2	0.0358725	0.0361796	0.0332852	0.0448279	0.0410196	0.0284278	0.0349062	0.035882	0.0385372	0.0220193	0.0305706	0.0346619	0.0328798	0.0365327	0.0409825	0.0403061	0.0361671	0.0283876	0.0331135	0.05406	0.0344875
SRR9722034	CAM58	0.0403938	0.0522168	0.0352946	0.0330107	0.0330471	0.0306228	0.0396912	0.0379266	0.0319441	0.0437983	0.0257695	0.0472707	0.0340062	0.0411815	0.0545024	0.0468392	0.0437223	0.0475532	0.0432976	0.0559186	0.0415268
SRR9722050	Boha1	0.0329174	0.0300795	0.0281335	0.0292222	0.0281439	0.023219	0.0290195	0.028239	0.0255542	0.026087	0.0291631	0.0378664	0.0252819	0.0310585	0.0412743	0.0400955	0.0423598	0.0475353	0.0341939	0.04419	0.0414787
SRR9722051	CAME1	0.0364199	0.0575475	0.0272287	0.0349997	0.0331412	0.0298472	0.034693	0.0386334	0.034566	0.0421925	0.0311189	0.0433995	0.0327128	0.029502	0.0425823	0.0330959	0.0439913	0.0393038	0.0332449	0.0436569	0.0296149
SRR9722159	CAM66	0.0384073	0.0482888	0.0346956	0.0384937	0.0300794	0.0281318	0.0328818	0.038169	0.0311232	0.038131	0.0297963	0.0541289	0.0389144	0.0380465	0.0485443	0.0432413	0.0410296	0.0372242	0.0410137	0.0544684	0.0366264
SRR9722216	Hoga1	0.0298119	0.0413819	0.0213537	0.0330532	0.0251748	0.025968	0.0270304	0.038065	0.0328128	0.0302157	0.0267283	0.0350068	0.0276495	0.0288165	0.032447	0.0306116	0.034184	0.0259067	0.0288178	0.0370053	0.0268611
SRR9722218	Svalof	0.0354422	0.0473556	0.0223979	0.0364799	0.0315227	0.0645545	0.0290567	0.0384733	0.0342171	0.0347785	0.0307692	0.0551176	0.0269961	0.0305617	0.0377535	0.0298872	0.0359851	0.0280883	0.0288942	0.0423026	0.0294655
SRR9722227	CAM70	0.0331773	0.0408911	0.0278915	0.0321934	0.0278186	0.023129	0.0282149	0.0313118	0.0262147	0.0315638	0.0286408	0.0378546	0.0261354	0.0280641	0.0374895	0.0358208	0.0428482	0.0449286	0.0382321	0.0434111	0.0353719
SRR9722236	Vniimk	0.036319	0.0365095	0.02978	0.0312643	0.0296718	0.0264677	0.0327676	0.0399812	0.0325618	0.0295977	0.0273292	0.0394769	0.0325712	0.0337597	0.0499505	0.0438703	0.0398061	0.0496878	0.0423011	0.046477	0.0406907
SRR9722239	Kirkizska	0.000340573	0.000443289	0.000209896	0.000518124	4.23087e-05	0.000253035	2.61686e-05	0.000157863	0.00120323	0.000361468	0.000939077	0.000449001	0	0.000370985	0.000504963	0.000342039	0.000541455	4.0996e-05	0.000315773	0.000710785	7.68994e-05
SRR9722306	Czenstochwska1	0.0376439	0.0355009	0.0505403	0.0847804	0.0272425	0.0237724	0.0309655	0.0309253	0.0223531	0.0341165	0.0292952	0.0251624	0.0419747	0.0383415	0.041348	0.0498278	0.0423643	0.0289936	0.0342193	0.0450062	0.0340153
SRR9722307	Auslese2	0.0423035	0.0534118	0.0371384	0.0444979	0.0444725	0.0408443	0.0312251	0.0467316	0.0356636	0.0311613	0.041868	0.0394803	0.0319534	0.039	0.050883	0.0650005	0.0482496	0.0376192	0.0407136	0.048923	0.0365119
SRR9722315	Auslese1	0.23503	0.269388	0.296743	0.270836	0.162508	0.254226	0.247591	0.269854	0.261299	0.211608	0.185028	0.254998	0.266947	0.282425	0.248148	0.209141	0.245501	0.239266	0.242189	0.188826	0.104922
SRR9722328	PRFGL47	0.027384	0.0268213	0.0305992	0.0365052	0.0251976	0.0238541	0.0284623	0.0293187	0.0270543	0.0161414	0.0259295	0.0352283	0.0186808	0.0262181	0.0337851	0.0206123	0.0263615	0.0253497	0.0333792	0.0349401	0.0278046
SRR9722332	PRFGL36	0.0350047	0.0277083	0.0293507	0.0356665	0.0282043	0.0250251	0.0369595	0.0372333	0.0267672	0.0230346	0.0259797	0.0425313	0.027085	0.0369162	0.0474879	0.0424259	0.0428274	0.046433	0.0390826	0.0443592	0.044471
SRR9722333	PRFGL40	0.0319244	0.0284953	0.0287788	0.0281772	0.0275532	0.0222954	0.0263935	0.0294818	0.0239276	0.0231105	0.0300511	0.0349937	0.0253016	0.028249	0.0378682	0.0389791	0.0429501	0.0467094	0.033211	0.0436543	0.0396149
SRR9722414	PRFGL75	0.000365273	0.00056895	0.000267665	0.000619439	4.83248e-05	0.000312866	4.18169e-05	0.000202758	0.00118307	0.000455179	0.000931302	0.000408242	1.93643e-05	0.000370822	0.00046563	0.000336183	0.000636943	5.72492e-05	0.000308725	0.000650281	5.11264e-05
SRR9722430	PRFGL42	0.0296813	0.0338849	0.0189897	0.0221588	0.0202377	0.0201408	0.026981	0.0246074	0.0273269	0.0672633	0.0249548	0.0238817	0.0283277	0.0330041	0.0477236	0.0276568	0.0383586	0.0321936	0.024235	0.0320825	0.043264
SRR9722431	PRFGL45	0.0285871	0.0429481	0.0210741	0.0302864	0.0254844	0.0193695	0.0224426	0.0271961	0.0274634	0.0166474	0.0321127	0.0272444	0.0476004	0.030492	0.0217199	0.0411799	0.0317574	0.0311198	0.0242623	0.0283307	0.02324
SRR9722432	PRFGL57	0.00865911	0.00958565	0.0104324	0.0109992	0.00699863	0.0137071	0.00716912	0.011482	0.0158352	0.00671827	0.00756418	0.00461584	0.00752915	0.0138719	0.0081265	0.00407169	0.00638296	0.00504499	0.0126123	0.00837036	0.00579418
SRR9722433	PRFGL49	0.0269803	0.0360805	0.0132791	0.0264444	0.0213056	0.0272983	0.0718042	0.01877	0.030373	0.0277862	0.0219227	0.0233849	0.0328555	0.018851	0.0573231	0.01647	0.0250735	0.0165767	0.0218825	0.0195387	0.0203627
SRR9722465	PRFGL39	0.0185686	0.0194397	0.022674	0.01462	0.0250881	0.00759118	0.0162593	0.0233773	0.0116764	0.0268424	0.0158785	0.0192563	0.0277437	0.0147073	0.0311564	0.0120349	0.0252466	0.00988304	0.0160053	0.0229533	0.00505493
SRR9722434	PRFGL72	0.016558	0.0185668	0.0157176	0.0171219	0.0140874	0.0116765	0.0102579	0.0155339	0.0155328	0.0127545	0.0148607	0.0147172	0.015863	0.0162789	0.0194921	0.0204446	0.0227041	0.0121849	0.0187341	0.0261265	0.0232303
SRR9722466	PRFGL54	0.0119185	0.0190675	0.00765798	0.0224867	0.00941589	0.00624133	0.0140404	0.0224864	0.00594179	0.0133688	0.00759886	0.0179355	0.00750827	0.0238376	0.0108986	0.00916254	0.0108723	0.00558609	0.0234158	0.00650351	0.0131209
SRR9722505	PRFGL69	0.0171132	0.0129433	0.015798	0.018403	0.0157241	0.00923603	0.00991573	0.0105532	0.0131807	0.00965111	0.0160748	0.0206191	0.0138126	0.0202647	0.0167494	0.0265843	0.0180301	0.0276233	0.0135496	0.0280435	0.0271256
SRR9722506	PRFGL59	0.0166371	0.0233498	0.0156221	0.0132491	0.0131366	0.00995534	0.0139739	0.0216187	0.0199408	0.0140212	0.00711552	0.0186752	0.0199929	0.0126662	0.021135	0.0207457	0.0205912	0.0139163	0.0190402	0.0227702	0.0148436
SRR9722523	PRFGL21	0.0143557	0.0301485	0.0100351	0.016432	0.00855527	0.0213037	0.0180231	0.0174282	0.00977722	0.0285059	0.0067599	0.0174082	0.00796009	0.0122989	0.0122547	0.0108689	0.0160115	0.00843448	0.0173901	0.0149019	0.0123246
SRR9722524	PRFGL20	0.0255009	0.0341447	0.0127316	0.019385	0.024265	0.0217837	0.0202423	0.0298488	0.0274116	0.031741	0.0282102	0.0236255	0.0194165	0.0276936	0.0292848	0.0229969	0.0356158	0.0331463	0.025587	0.03302	0.0204395
SRR9722525	PRFGL19	0.0373665	0.0377878	0.0261631	0.0340176	0.0348461	0.0293035	0.025104	0.0360818	0.0341278	0.0308243	0.0374219	0.0387171	0.0228984	0.0346458	0.0537134	0.0404515	0.0473713	0.0539227	0.0478553	0.0535729	0.0370475
SRR9722541	PRFGL10	0.0318655	0.0339864	0.0265797	0.0307154	0.0332952	0.0224543	0.0310727	0.0344028	0.0337943	0.0254731	0.0280847	0.0381551	0.0274864	0.03439	0.0360362	0.0356843	0.0328405	0.0299984	0.0318941	0.0466022	0.0324352
SRR9722543	PRFGL16	0.0248154	0.0224866	0.0154711	0.0240054	0.0171649	0.0157632	0.0239475	0.021924	0.0220963	0.0151967	0.0244584	0.0244263	0.0203234	0.0243705	0.0833601	0.0231626	0.0232188	0.015322	0.0175124	0.0272594	0.0617675
SRR9722687	PRFGL34	0.000368074	0.000481229	0.000202483	0.000619282	6.04003e-05	0.000355695	4.70318e-05	0.000202754	0.00111361	0.000361173	0.0010327	0.000414971	4.83898e-06	0.000536606	0.000516391	0.000378778	0.000605219	6.53683e-05	0.00033444	0.000660817	0.000102138
SRR9722689	Bronowska2	0.000366223	0.000443355	0.000260338	0.000614075	7.2476e-05	0.000321305	4.17964e-05	0.000187734	0.00122048	0.000411713	0.00095977	0.000408267	1.45202e-05	0.000409756	0.000516354	0.000341401	0.000623425	7.35649e-05	0.000315019	0.000638221	8.93478e-05
SRR9722690	Volynskaja2	0.0354985	0.0328766	0.027647	0.0369748	0.0356065	0.0216183	0.0341335	0.0389432	0.0233728	0.0291796	0.0363019	0.0484544	0.0293886	0.0321262	0.0435078	0.0466998	0.0344259	0.040723	0.0438796	0.0461455	0.0384237
SRR9722693	Omskaja	0.0338404	0.0638846	0.031129	0.0390292	0.0274816	0.0166797	0.0347647	0.0318045	0.0275926	0.0352051	0.0270196	0.0414582	0.027042	0.0367696	0.0398197	0.0398281	0.035676	0.0235866	0.0381407	0.0372863	0.0408167
SRR9722692	PRFGL23	0.0191297	0.034842	0.0113503	0.0164087	0.0133259	0.0128415	0.0147324	0.00957847	0.0125308	0.029823	0.0114247	0.0229446	0.0114235	0.0161614	0.0256784	0.0192671	0.0279014	0.016951	0.0222296	0.0373641	0.0294507
SRR9722699	PRFGL28	0.0169069	0.0209128	0.0153026	0.0235894	0.0174206	0.0143276	0.0179355	0.0217501	0.019529	0.0126476	0.0118091	0.0230531	0.0153633	0.0175892	0.0148416	0.0120856	0.0172275	0.0134413	0.0181455	0.0187386	0.0155696
SRR9722736	CAM116	0.0346213	0.0428417	0.0261169	0.0386067	0.0313314	0.0246379	0.0319942	0.0353697	0.0302172	0.032216	0.0308	0.0406364	0.0241909	0.0419887	0.0451587	0.04	0.0398125	0.0326329	0.0349197	0.0506488	0.0353206
SRR9722737	PRFGL27	0.0118612	0.00862425	0.00905633	0.0201911	0.0116565	0.00587549	0.0162602	0.0136523	0.00978715	0.00927483	0.0118627	0.0182284	0.0103666	0.0140817	0.0203103	0.00701981	0.0135852	0.00971107	0.0177955	0.00577614	0.0118987
SRR9722738	WroclawskaAMCSA70	0.0268681	0.0246224	0.0208421	0.0313591	0.0309312	0.0238678	0.0280782	0.0302522	0.0279634	0.0220428	0.0281176	0.0352136	0.0152813	0.0227913	0.0364553	0.0181333	0.0333253	0.0280473	0.0233811	0.0372283	0.0213383
SRR9722741	Czenstochwska2	0.0343135	0.033701	0.0295036	0.0328875	0.029683	0.028292	0.031874	0.0329065	0.0267506	0.0232033	0.0286834	0.0391392	0.0296551	0.0348637	0.0436472	0.0446985	0.0424571	0.0324524	0.0401053	0.053309	0.0366004
SRR9722743	PRFGL22	0.0338231	0.0358305	0.0341517	0.0369146	0.0285739	0.0215261	0.0297337	0.0424647	0.0422094	0.0300154	0.030384	0.0334837	0.0314964	0.0362196	0.0374304	0.0365947	0.0386734	0.034435	0.0320212	0.0422173	0.0323323
SRR9722907	PRFGL32	0.0425823	0.159234	0.0307751	0.0367972	0.0330883	0.0272872	0.0346218	0.0332257	0.0353639	0.035976	0.034239	0.0407211	0.0336073	0.0319806	0.0383569	0.0380954	0.0450117	0.0463672	0.0394121	0.0475593	0.034073
SRR9722912	CalenaAM_CSA74	0.024663	0.0308236	0.0165108	0.0287446	0.0219948	0.0179178	0.0285793	0.0310139	0.0234958	0.0317214	0.024875	0.0309607	0.0177718	0.0303984	0.0293785	0.0239115	0.0325613	0.0160513	0.0283568	0.0240737	0.0229185
SRR9722913	CAM135	0.0384411	0.0566189	0.0374328	0.0347613	0.0303075	0.021431	0.0364031	0.038909	0.0253433	0.0418824	0.0352174	0.0473044	0.0401047	0.0423372	0.0415263	0.0449321	0.040896	0.0369429	0.0412281	0.0536877	0.0380415
SRR9722914	Sortadinskij	0.0312087	0.0362153	0.0240085	0.0308772	0.0308024	0.0213072	0.0270068	0.0325379	0.0433628	0.0294244	0.0245413	0.0357962	0.0220295	0.0301673	0.0362656	0.0282639	0.0354802	0.0362556	0.0358805	0.0421345	0.0307075
SRR9722983	CAM137	0.0344578	0.0310286	0.0296886	0.0314988	0.0294576	0.0241337	0.0310413	0.02999	0.0269646	0.026218	0.0313115	0.0380695	0.0267954	0.0320583	0.0426061	0.0435049	0.0440379	0.049068	0.0360024	0.0461595	0.0428661
SRR9723076	CAM138	0.0334144	0.0354513	0.0245614	0.038709	0.0305832	0.0232317	0.0280644	0.0323067	0.0295052	0.0252866	0.0277283	0.0396433	0.0229359	0.0410519	0.0429887	0.0384391	0.0417521	0.0388056	0.0353321	0.0484126	0.0356425
SRR9723202	CAM145	0.0352363	0.0387352	0.0256553	0.0406823	0.0325711	0.0237049	0.0299921	0.0341744	0.0305231	0.0268966	0.0295623	0.0417709	0.0243583	0.0430471	0.0461011	0.0405471	0.0423984	0.0406449	0.0381671	0.0511068	0.0375161
SRR9723213	STAMM13X14A	0.0409604	0.0378856	0.0368395	0.0316618	0.0284456	0.0506579	0.0406242	0.0363881	0.0260054	0.0346727	0.0278608	0.0751875	0.0314095	0.0481135	0.0563807	0.0407083	0.0420558	0.032253	0.0692752	0.053855	0.0426035
SRR9723244	STAMM09X13	0.0331989	0.0467846	0.0249697	0.0366987	0.0300363	0.0236838	0.0318405	0.0315552	0.0326725	0.03319	0.031988	0.0344678	0.0197963	0.0339399	0.043564	0.0264989	0.0432361	0.0356034	0.0384838	0.0448447	0.0316488
SRR9724325	CAM148	0.0409298	0.041527	0.03483	0.0360355	0.0328549	0.0305454	0.0378908	0.0366073	0.0342143	0.0305966	0.0340441	0.052683	0.0384407	0.0434834	0.0497404	0.0502267	0.0506112	0.0488362	0.0393839	0.0619785	0.0446082
SRR9724319	STAMM11X15	0.035272	0.0389628	0.0250359	0.0424088	0.0308885	0.0272336	0.0357616	0.0357571	0.0319155	0.0342631	0.0297772	0.0440072	0.0257742	0.0364254	0.0403804	0.0370433	0.0440723	0.0359554	0.043389	0.0493317	0.0307512
SRR9724625	STAMM09X14	0.0324976	0.0322084	0.0354686	0.0295699	0.026456	0.0217749	0.0277475	0.0301028	0.0242178	0.0282488	0.0276382	0.027949	0.026007	0.0324327	0.0515792	0.0388529	0.0425653	0.0362418	0.0361465	0.0418768	0.0380344
SRR9727008	STAMM07X13B	0.0278003	0.0415039	0.0240039	0.0174552	0.0252982	0.0119839	0.0290994	0.0244575	0.0196449	0.0341654	0.025546	0.0302559	0.0275893	0.0270222	0.0337612	0.030558	0.0383893	0.0360587	0.0314067	0.0253345	0.0271901
SRR9727164	STAMM09X11	0.0300665	0.0324331	0.0305044	0.0320521	0.0275158	0.0222588	0.026371	0.0308448	0.0228345	0.0335549	0.028093	0.0348441	0.018672	0.0284095	0.0360703	0.029523	0.0353427	0.040841	0.0288652	0.0334352	0.0321757
SRR9727128	STAMM08X14	0.0467601	0.0402434	0.0286993	0.0644863	0.0298324	0.0939725	0.0309831	0.0342694	0.0387133	0.0328645	0.0515854	0.0432436	0.0362542	0.122256	0.0459364	0.0448971	0.0498386	0.0522531	0.0341754	0.0552971	0.0375722
SRR9729018	STAMM12X13	0.0300273	0.0319499	0.0191582	0.0280408	0.0247041	0.018982	0.0407678	0.0320923	0.0274547	0.0243343	0.0203828	0.0270817	0.0183941	0.0310441	0.0816303	0.0353038	0.037527	0.0189556	0.0350917	0.0426748	0.0288668
SRR9729528	STAMM08X13	0.0386418	0.040183	0.0268036	0.03281	0.0342647	0.0322402	0.0280331	0.0359386	0.0372047	0.0304098	0.0338716	0.0413488	0.0268905	0.034427	0.0560071	0.0433699	0.0505392	0.049641	0.0436715	0.0614255	0.0431707
SRR9729531	STAMM09X15	0.0249711	0.0177072	0.0130245	0.0226813	0.017309	0.045062	0.0162744	0.0142277	0.0164842	0.0123956	0.0152295	0.018352	0.0107134	0.0212662	0.0230481	0.108835	0.0191021	0.0232606	0.0298051	0.0301074	0.0207019
SRR9730513	STAMM10X12	0.0293478	0.0352258	0.0279946	0.0350866	0.0253046	0.0219204	0.0303486	0.0336088	0.0189346	0.0200186	0.023856	0.0356212	0.0278645	0.0401678	0.0356521	0.0337474	0.0269812	0.0260719	0.0333338	0.0399979	0.0279346
SRR9732188	STAMM10X13	0.0290594	0.0431088	0.0256918	0.0300324	0.0288428	0.0228383	0.0319208	0.0334608	0.0251979	0.037125	0.0196093	0.0339645	0.0229228	0.0370805	0.0379559	0.0264102	0.0222167	0.0265273	0.0310118	0.0344927	0.0235654
SRR9732308	STAMM13X15	0.0347579	0.0484368	0.0284694	0.0293379	0.0270509	0.0249741	0.0350677	0.0339603	0.0283032	0.0363758	0.0236405	0.043855	0.0295671	0.0316409	0.0447672	0.0388957	0.0415007	0.0379375	0.0369843	0.0501807	0.0364285
SRR9732702	STAMM13X14B	0.0309816	0.0297572	0.0246135	0.0380472	0.0259811	0.0261568	0.0300984	0.0346203	0.0349768	0.0254693	0.021229	0.0334398	0.027203	0.0289573	0.0406483	0.0338221	0.0306966	0.0267218	0.0385838	0.0469081	0.0347137
SRR9732703	STAMM10X15	0.0347505	0.0330616	0.0407025	0.0305004	0.0370978	0.0271698	0.0582366	0.0335741	0.0292165	0.0286687	0.0286301	0.0330199	0.0221396	0.0330881	0.0403958	0.0335854	0.0382549	0.032974	0.0336148	0.0473216	0.0277072
SRR9733101	STAMM06X13B	0.0382243	0.049787	0.0325233	0.0324172	0.0319578	0.0295514	0.0345094	0.0355108	0.0356375	0.037472	0.0270173	0.0462076	0.0395895	0.0423519	0.0487935	0.0445551	0.049904	0.0394478	0.0344786	0.0461184	0.0354268
SRR10873376	STAMM06X10A	0.0375213	0.0456044	0.0328624	0.0365352	0.0310058	0.0265186	0.0335642	0.0393447	0.0320202	0.0327943	0.0312703	0.0415797	0.0637074	0.0379985	0.0379669	0.0391687	0.0369482	0.035272	0.0374042	0.0508299	0.0356892
SRR9733108	STAMM04X05	0.013733	0.0140511	0.00851452	0.0160883	0.0131635	0.0101222	0.0116785	0.0176332	0.00905851	0.0143969	0.0159085	0.0193776	0.010936	0.0203191	0.0193278	0.0113348	0.0213411	0.0108507	0.0145609	0.0117008	0.0148306
SRR10873377	STAMM06X14C	0.0350836	0.0498012	0.0298162	0.0324012	0.0314567	0.0261527	0.0333444	0.0394927	0.0287163	0.0366295	0.0287275	0.0436067	0.029625	0.0290934	0.0381096	0.0359258	0.0414442	0.0426318	0.0337668	0.0436208	0.0319204
SRR10873421	CAM168	0.0300788	0.0394507	0.0298718	0.0279969	0.0243441	0.0161882	0.0283717	0.0294852	0.018477	0.0314216	0.0274028	0.0379513	0.0326374	0.0344949	0.0321857	0.0373532	0.0324194	0.0297723	0.0325973	0.043129	0.0286045
SRR9733142	Vnttmk-17	0.0271824	0.0318462	0.0247	0.0294894	0.0255267	0.0245687	0.0220092	0.040082	0.0221222	0.0241988	0.0212893	0.0345676	0.0293678	0.0312159	0.0294343	0.0259697	0.0318041	0.0207439	0.0230258	0.039277	0.0204027
SRR9895514	CAM170	0.000384197	0.000531216	0.000213673	0.000627363	6.34974e-05	0.000274677	6.80785e-05	0.000285809	0.00111592	0.000405087	0.000939945	0.000483397	4.84813e-05	0.000371184	0.000480049	0.000380055	0.000876475	4.52438e-05	0.000303533	0.000737746	7.067e-05
SRR9905074	Guillemeteau	0.0283822	0.024197	0.0224508	0.0318213	0.0265387	0.0224037	0.0204164	0.0286939	0.026023	0.0210752	0.0307804	0.0242269	0.0254669	0.0317456	0.0376137	0.0333438	0.0336478	0.0284253	0.0327601	0.0473298	0.027778
SRR9721666	Zarjasocialisma1	0.0423916	0.045766	0.0361248	0.0466283	0.0407215	0.0339124	0.0397317	0.052632	0.0373484	0.0395769	0.0413045	0.0553439	0.0362998	0.0384719	0.0536128	0.0479951	0.0414347	0.0379356	0.0438305	0.0503365	0.0432766
SRR10873422	Irkutskajamestnaja	0.0273277	0.0346934	0.026278	0.0323469	0.0269886	0.0222815	0.0288593	0.0288	0.0228793	0.0304851	0.028266	0.0350946	0.0235625	0.0283899	0.0345803	0.0282106	0.0302716	0.0176269	0.0240361	0.0293074	0.0217062
SRR10873332	Voronezskij3491	0.0384035	0.0491786	0.0304829	0.0431949	0.0385278	0.0292232	0.0218578	0.0310464	0.0308646	0.0447147	0.0376327	0.049707	0.0239185	0.0457833	0.0534147	0.0405764	0.0492561	0.0328182	0.0419655	0.0553534	0.0362883
SRR10873427	CAM175	0.0365968	0.0358493	0.028825	0.0373669	0.0344406	0.0258583	0.0371255	0.0425613	0.0417622	0.0364023	0.0290719	0.0400393	0.0276705	0.0320966	0.0428254	0.0408109	0.0426709	0.04249	0.034651	0.050281	0.0370205
SRR9914681	Bavaria	0.0351327	0.0382549	0.0260913	0.0399584	0.0328719	0.0231731	0.0307793	0.0347088	0.0302565	0.0270083	0.0295358	0.0410666	0.0244889	0.0423384	0.0449467	0.0402271	0.0428951	0.0401667	0.0380759	0.0512475	0.0369915
SRR10873426	CAM182	0.0500821	0.0464776	0.063732	0.0499643	0.046791	0.0315152	0.0500626	0.0489351	0.0457619	0.0418227	0.0461265	0.0492377	0.0591837	0.0434455	0.0580537	0.0488338	0.0598475	0.035443	0.0683044	0.0632945	0.0472344
SRR10873438	CAM187	0.0367506	0.0335968	0.030253	0.0382325	0.0318534	0.0280772	0.0320691	0.0354625	0.0344316	0.0306654	0.037593	0.0387467	0.032511	0.0356869	0.0462804	0.0424756	0.0446045	0.0347295	0.0378569	0.0618161	0.0409031
SRR9914680	STAMM06X13A	0.0437741	0.0637562	0.0299786	0.0369681	0.0363664	0.0329374	0.0417327	0.0421728	0.0406303	0.0532288	0.0340213	0.0548533	0.0384078	0.0387166	0.0601193	0.0455316	0.0489922	0.0461716	0.0422701	0.0598817	0.047301
SRR10873439	STAMM06X15B	0.0354096	0.0512682	0.0250364	0.0412138	0.0337692	0.0262426	0.0289657	0.0382789	0.0274174	0.0342367	0.0313597	0.0384814	0.0270876	0.0336459	0.0428508	0.0376037	0.0398926	0.0408376	0.0346495	0.0483856	0.0358572
SRR9914968	STAMM06X15A	0.0349885	0.0432042	0.0253581	0.0379155	0.0312521	0.0288498	0.0321665	0.0438657	0.0304099	0.0335287	0.0299585	0.0417003	0.0256311	0.0346136	0.0433956	0.0379006	0.0487642	0.0323472	0.0354226	0.0437479	0.0317126
SRR10873440	STAMM06X08C	0.0366598	0.0697142	0.0234753	0.0352387	0.035607	0.0278835	0.0335756	0.0362156	0.0336567	0.0374344	0.0277444	0.0358223	0.0236019	0.0298773	0.0407779	0.0350306	0.046159	0.0395878	0.0404623	0.049625	0.0387329
SRR9915684	STAMM06X10B	0.03501	0.0584428	0.0294924	0.0355246	0.033748	0.0264164	0.0408195	0.0392713	0.0328494	0.0391886	0.0329301	0.0396601	0.0298152	0.0335976	0.03855	0.035256	0.0317384	0.0316014	0.034337	0.0382567	0.0284997
SRR9915685	STAMM02X12A	0.0340734	0.0451776	0.0360689	0.0384234	0.034394	0.0205526	0.0352901	0.0401976	0.0384755	0.0322569	0.0378066	0.0407156	0.0303053	0.0271402	0.0411024	0.0265208	0.0348613	0.0286104	0.0317296	0.0354165	0.0325639
SRR10873441	STAMM06X07B	0.0159712	0.0302118	0.0109561	0.0207899	0.0129318	0.0113389	0.0118884	0.0136346	0.0168036	0.0195019	0.0117465	0.0219867	0.00838389	0.0102536	0.0144306	0.0171526	0.0198963	0.0181877	0.0117871	0.0241997	0.017638
SRR10873442	STAMM07X11A	0.0134297	0.0160476	0.0161808	0.014375	0.00786183	0.00358786	0.0123519	0.0169068	0.00876052	0.0108029	0.00958144	0.020795	0.0205068	0.0116424	0.018934	0.024624	0.00946419	0.00936026	0.00949288	0.0203806	0.0151824
SRR9915541	STAMM06X08A	0.0229473	0.0192451	0.0212396	0.023404	0.0183339	0.0164847	0.0178565	0.0175412	0.0154316	0.0137887	0.029153	0.0189176	0.0205389	0.0172873	0.0297327	0.0267819	0.0307067	0.0309675	0.0274904	0.0384715	0.027133
SRR9915683	STAMM03X13	0.0359983	0.0397502	0.0313333	0.0347758	0.0272506	0.0226817	0.0323512	0.0337351	0.0301616	0.0364063	0.0301948	0.0417303	0.0290136	0.0347672	0.0489364	0.0420109	0.0478029	0.0426374	0.0342514	0.047739	0.0433577
SRR10873443	STAMM02X11C	0.0796009	0.0320682	0.0738246	0.130968	0.10771	0.0307709	0.0292834	0.167042	0.0304628	0.0404801	0.174596	0.185098	0.119712	0.028951	0.0337679	0.126189	0.0331066	0.0428336	0.0363556	0.153654	0.0297719
SRR9915570	STAMM01X13	0.0298112	0.0364772	0.0234834	0.042685	0.0285296	0.0208389	0.0289733	0.0396457	0.0290408	0.0328075	0.0324482	0.033845	0.0261896	0.0296498	0.0307466	0.0270109	0.0291015	0.0205922	0.0334184	0.0361745	0.0307659
SRR10873445	STAMM06X09	0.0307129	0.0391828	0.0240287	0.0334712	0.0312857	0.0219708	0.027135	0.0300043	0.031273	0.0283686	0.0252009	0.0334186	0.0234831	0.0224423	0.0408754	0.0349976	0.0320676	0.0365219	0.0273783	0.0354887	0.037079
SRR10873734	STAMM05X11	0.0378045	0.0534008	0.03209	0.0306232	0.0299722	0.0247904	0.0331909	0.0371584	0.0290792	0.0439542	0.0261935	0.0489103	0.0400537	0.0354087	0.0503176	0.0427179	0.0481461	0.0389006	0.0365368	0.0472944	0.0398099
SRR9915569	STAMM02X09	0.0230355	0.0296693	0.0225078	0.0253438	0.0203633	0.0180129	0.0168814	0.0239606	0.0172078	0.0240366	0.0245677	0.0284582	0.021411	0.028107	0.0259381	0.0277231	0.0256769	0.0199095	0.0243817	0.0227722	0.022379
SRR9919094	STAMM01X08	0.0371352	0.0361698	0.033482	0.0382181	0.0351435	0.0261757	0.028948	0.036775	0.032528	0.0269946	0.0310855	0.0437599	0.0271339	0.0362467	0.047861	0.0441376	0.0476228	0.0382131	0.044813	0.0561961	0.0379085
SRR9919089	STAMM14X15	0.0325799	0.0302416	0.0254254	0.0340997	0.028203	0.0233496	0.0309509	0.0298802	0.0233022	0.0265854	0.028649	0.0407567	0.0229378	0.0373442	0.0406567	0.0416917	0.0406316	0.0391802	0.0353123	0.0465643	0.0368399
SRR9919088	STAMM06X12B	0.0315033	0.0464791	0.0221799	0.0325091	0.0345851	0.0216186	0.0234957	0.0356334	0.0337607	0.0336469	0.0251982	0.0390717	0.0205707	0.0308743	0.0384839	0.0268847	0.0363147	0.0356236	0.0319007	0.0392667	0.0295524
SRR9974919	STAMM02X11A	0.0960398	0.0496467	0.0475139	0.154108	0.204325	0.0218534	0.153723	0.110675	0.0310006	0.243006	0.0629401	0.054283	0.0782954	0.143896	0.138007	0.0500773	0.099315	0.060564	0.101125	0.0524716	0.0569488
SRR9919219	STAMM04X13	0.025101	0.0325436	0.02232	0.0239422	0.0154061	0.0237801	0.0363711	0.0374328	0.0309839	0.0262289	0.0140537	0.0386767	0.0233682	0.029034	0.0233493	0.0214381	0.0142317	0.0142658	0.0289279	0.0453142	0.0256429
SRR9974944	CAM216	0.0335476	0.0387852	0.0302786	0.0316975	0.0284713	0.0211007	0.0337119	0.035509	0.0239413	0.0341573	0.0295664	0.0445992	0.0307458	0.0332991	0.0408537	0.0410162	0.038031	0.0339228	0.0385969	0.041631	0.0332402
SRR9924267	CAM218	0.0369905	0.0473359	0.034687	0.0413044	0.0338639	0.0245122	0.0330217	0.043387	0.0465319	0.0312851	0.0367254	0.0335022	0.030532	0.0357182	0.0313645	0.0356529	0.0300851	0.0257836	0.0257931	0.106507	0.0244109
SRR9924240	CAM219	0.0316588	0.0262732	0.0210345	0.037496	0.0254766	0.0243774	0.0257135	0.0334827	0.037452	0.0187904	0.0237325	0.0381138	0.0223928	0.0321102	0.0459678	0.0447823	0.0342475	0.0270527	0.0365549	0.0521009	0.0455321
SRR9924241	CAME2	0.0302183	0.0331251	0.0196414	0.0357109	0.0241479	0.0237125	0.0246421	0.0311169	0.0352647	0.0188152	0.0236287	0.0363401	0.0214055	0.0469827	0.045738	0.0334236	0.0324397	0.02524	0.0349793	0.0495932	0.0337456
SRR10873735	Voronezskij3392	0.0491303	0.0627497	0.038165	0.0524466	0.0455819	0.0480222	0.041989	0.049968	0.0525102	0.0594553	0.0405647	0.064361	0.0384773	0.0566714	0.0624229	0.0492917	0.0532991	0.0351998	0.0510654	0.0611083	0.0436306
SRR10873743	Borow1	0.00025732	0.0002921	0.000113285	0.000422835	3.65571e-05	0.000216288	3.16892e-05	0.000144552	0.000802042	0.000248025	0.000815787	0.000231132	3.91016e-05	0.000324647	0.000499296	0.0003466	0.000404298	1.2478e-05	0.000189975	0.000534439	0
SRR9924376	Krajova	0.0587256	0.043933	0.0359214	0.0440848	0.0325587	0.0340187	0.128533	0.039973	0.160075	0.0286883	0.0355921	0.04621	0.0378212	0.0421069	0.108061	0.0410537	0.0897185	0.0803994	0.0691584	0.0529549	0.0385607
SRR9924351	Vnjjmk17	0.029167	0.0330037	0.0227069	0.0308142	0.0319433	0.0225945	0.0285057	0.0332631	0.0196126	0.0266748	0.0209785	0.0291701	0.0189999	0.0279874	0.0395743	0.0388427	0.0331056	0.0238197	0.0293843	0.0462151	0.0324519
SRR9924473	PRFGL81	0.000341272	0.000459831	0.000210007	0.000626401	5.44101e-05	0.000347444	4.18616e-05	0.000180421	0.00108359	0.000282008	0.000888669	0.000409023	4.84691e-06	0.000478418	0.000466573	0.000358176	0.000551051	6.97691e-05	0.000303146	0.000602071	3.20585e-05
SRR10083017	PRFGL96	0.0349258	0.0576236	0.0206876	0.0343814	0.0276879	0.0306652	0.0291289	0.0398729	0.0342384	0.0363136	0.0283457	0.0363209	0.0267732	0.0219226	0.0465476	0.0363537	0.0458614	0.0403955	0.034011	0.045626	0.0349958
SRR9924688	PRFGL88	0.0147895	0.0130742	0.0128835	0.0131998	0.0136603	0.00636245	0.00870829	0.0143603	0.0128815	0.0109276	0.0133271	0.0204384	0.0125251	0.00833171	0.0208879	0.0150437	0.0242883	0.0258197	0.0134737	0.0159803	0.0172122
SRR9924706	PRFGL77	0.00034809	0.000438407	0.000257477	0.000530751	2.42133e-05	0.000240597	4.72156e-05	0.000180764	0.00116126	0.000449093	0.000875663	0.000383131	6.30945e-05	0.000508229	0.00049984	0.000358961	0.000622494	3.29157e-05	0.000226495	0.000723032	4.50851e-05
SRR9924747	PRFGL85	0.0122805	0.0152895	0.0127424	0.0160488	0.0132435	0.00776673	0.0171456	0.0157328	0.0095102	0.00794567	0.01783	0.0174113	0.017684	0.0141622	0.0164318	0.0105196	0.0100551	0.00850463	0.00844983	0.00676548	0.00535544
SRR10873739	PRFGL95	0.0357055	0.0491888	0.0300953	0.0343862	0.0331086	0.0246493	0.0370338	0.0362322	0.0293447	0.0367504	0.0334168	0.0452348	0.0310107	0.0334071	0.0381229	0.0345931	0.038609	0.0429573	0.0365894	0.0457122	0.0304315
SRR9924829	PRFGL76	0.000336843	0.000404993	0.000318569	0.000604703	5.44007e-05	0.000265912	3.13945e-05	0.000165379	0.00103293	0.000347026	0.000953907	0.000435794	4.84524e-06	0.000400289	0.00044092	0.000341986	0.000532667	3.28045e-05	0.000270763	0.000676465	1.28111e-05
SRR9924840	PRFGL87	0.0090204	0.0102997	0.00665724	0.016425	0.00766242	0.0156402	0.00800473	0.0069953	0.0182123	0.00925743	0.00592416	0.0152844	0.00552017	0.00684016	0.0121697	0.0105695	0.00351893	0.00437512	0.00334594	0.0110247	0.00624944
SRR9974593	PRFGL91	0.0285579	0.0378161	0.0186839	0.0308994	0.0255227	0.0253091	0.0262358	0.0336645	0.0331126	0.0336443	0.0267845	0.0369105	0.0222077	0.0218307	0.0376473	0.0257337	0.034597	0.0248272	0.0261572	0.0375293	0.0240656
SRR9924852	PRFGL82	0.0534113	0.0328747	0.120762	0.033681	0.0449986	0.0340998	0.137982	0.0374265	0.0271423	0.0277001	0.0321602	0.0375562	0.0587413	0.0960079	0.0524061	0.0382557	0.0462477	0.0376571	0.0409373	0.0681444	0.0377545
SRR9924854	PRFGL80	0.00039937	0.000486557	0.000375812	0.000650398	5.43272e-05	0.000334029	2.60969e-05	0.000180087	0.00136427	0.000389773	0.000936874	0.000621583	1.93382e-05	0.000390194	0.000534613	0.000346251	0.000717974	6.92405e-05	0.000275912	0.000749951	8.27025e-05
SRR9924851	PRFGL94	0.0360262	0.0577528	0.0270221	0.0352472	0.0325187	0.0291519	0.0343066	0.0378548	0.0340082	0.0418078	0.0296387	0.043826	0.0325515	0.0296603	0.0426874	0.031984	0.0430589	0.0382898	0.0331849	0.043176	0.0302451
SRR9924853	PRFGL78	0.000389881	0.000503158	0.000181358	0.000635201	5.43455e-05	0.000269928	4.17855e-05	0.000157666	0.00123908	0.000411722	0.0012356	0.000481506	2.90324e-05	0.000458568	0.000548078	0.000378659	0.000667655	5.304e-05	0.000642504	0.000613075	5.10263e-05
SRR9924969	PRFGL92	0.034593	0.048735	0.0314064	0.0334275	0.0320247	0.0224308	0.0384377	0.0329318	0.0257676	0.0340478	0.0322891	0.042271	0.0325996	0.0309121	0.0500886	0.0306938	0.0400611	0.0403834	0.0336874	0.0357999	0.0273534
SRR9974836	CAM243	0.0356806	0.0389805	0.0263018	0.0406506	0.0329073	0.0243034	0.0308338	0.0350202	0.0305604	0.0278785	0.0290924	0.0424459	0.0245669	0.0451187	0.0452159	0.0408277	0.0436239	0.0415746	0.0372848	0.0520793	0.0375748
SRR9974559	STAMM02X12B	0.0348494	0.0817368	0.02959	0.037811	0.0318756	0.0219751	0.0335438	0.0321414	0.0397831	0.0245984	0.031501	0.0397763	0.026342	0.0338583	0.0336808	0.0306302	0.0394482	0.0276107	0.0366833	0.0417935	0.0313945
SRR9974838	STAMM06X08B	0.0398441	0.0437545	0.0328371	0.0396085	0.0354109	0.0293791	0.0351125	0.0395299	0.0341871	0.0336478	0.029285	0.0484547	0.0347326	0.0331218	0.0556829	0.048393	0.0445324	0.0426306	0.0413932	0.0538091	0.0498949
SRR10873742	STAMM07X13A	0.0177225	0.0187451	0.0110944	0.0102309	0.0152364	0.0134753	0.0137041	0.0213076	0.0151293	0.0170666	0.0186675	0.0209214	0.0101846	0.019199	0.0219716	0.0197915	0.0197608	0.0288915	0.0193939	0.0316022	0.017887
SRR9974595	STAMM06X14A	0.0354682	0.0457446	0.0277907	0.0339471	0.0303212	0.0265754	0.0284123	0.0355825	0.0262208	0.0403164	0.0276182	0.0385547	0.0249122	0.0366261	0.0435305	0.0445609	0.0452643	0.0423666	0.0393161	0.044147	0.0386046
SRR9974594	STAMM03X07	0.0138078	0.016689	0.0156657	0.0105539	0.00937981	0.00576922	0.0115696	0.0182098	0.0122908	0.0137435	0.00915355	0.0175497	0.0132926	0.0123751	0.0137728	0.0171843	0.0179612	0.0127903	0.0175735	0.0226419	0.0140256
SRR9974837	STAMM05X14A	0.0330011	0.0290691	0.0248571	0.0301878	0.0290012	0.0230697	0.0261217	0.0319069	0.0242596	0.0231258	0.0395562	0.0319512	0.0266892	0.0309401	0.0426386	0.0383812	0.0448579	0.0472097	0.0353141	0.0433206	0.0438369
SRR10873737	STAMM02X10B	0.0366828	0.0397831	0.0386922	0.0392655	0.036468	0.0226038	0.0456217	0.0418316	0.0373267	0.0258579	0.0362863	0.0417376	0.030486	0.0401156	0.0390019	0.0344267	0.0397635	0.0308773	0.0395184	0.0483508	0.0335229
SRR9974951	STAMM06X14B	0.0357359	0.0547724	0.0282644	0.0360005	0.0351021	0.0268853	0.0320416	0.039662	0.0349172	0.0415678	0.0281198	0.0430129	0.0315951	0.0366967	0.0365969	0.0333931	0.0434527	0.0381129	0.0320351	0.040149	0.0289806
SRR9974953	STAMM02X08B	0.038193	0.0453723	0.031058	0.0389448	0.0393762	0.0288397	0.0372805	0.0399406	0.0371425	0.0356837	0.0370581	0.0476908	0.0312801	0.0405563	0.0460971	0.0348184	0.0420373	0.0472724	0.0386397	0.0363667	0.0342017
SRR9974954	STAMM05X14C	0.0352059	0.0420531	0.0215346	0.034968	0.0297135	0.0314977	0.0308981	0.0411123	0.0354472	0.0408135	0.0291953	0.0383839	0.0271514	0.0238756	0.046638	0.0359758	0.0484328	0.0397369	0.0343046	0.0458436	0.0359814
SRR9974986	STAMM06X11B	0.02578	0.031695	0.0211282	0.0340894	0.0266164	0.0238262	0.0228842	0.0303315	0.0302479	0.0272998	0.0297399	0.0298109	0.0164942	0.0287312	0.0324519	0.0225669	0.0256191	0.0204257	0.0226517	0.0299808	0.0195778
SRR9974987	STAMM06X13C	0.0363011	0.0522544	0.026185	0.0352577	0.0313727	0.0283669	0.0376822	0.0362486	0.0353628	0.0410147	0.0304769	0.0439178	0.0334049	0.0343014	0.0397034	0.0369388	0.0384185	0.0296465	0.037509	0.0567073	0.0379904
SRR9975245	CAM259	0.0328631	0.0327338	0.0283122	0.036236	0.0256623	0.0231737	0.031326	0.0365444	0.0228744	0.0300095	0.0271259	0.0334927	0.0240469	0.0360594	0.041176	0.0307005	0.0757911	0.0258302	0.0342654	0.0395501	0.0274719
SRR9974989	CAM260	0.0375223	0.0425598	0.038881	0.0343352	0.0347706	0.0207873	0.0352639	0.0377187	0.0237859	0.0355092	0.0358084	0.0473022	0.0409123	0.0358594	0.0405322	0.0441116	0.0460685	0.0457331	0.0315257	0.0431426	0.0366511
SRR9974988	CAM261	0.0298797	0.0329841	0.0257135	0.0326106	0.0272729	0.022237	0.0331164	0.0371387	0.0213063	0.0285521	0.0259322	0.029903	0.0201801	0.0315837	0.0379019	0.0355582	0.0305315	0.0301853	0.0356432	0.0439074	0.0266164
SRR10027256	CAM262	0.0334213	0.0247197	0.0282701	0.0321773	0.0273786	0.0235609	0.0291656	0.0305886	0.0313465	0.0341017	0.0270324	0.037235	0.0306086	0.0378379	0.0466661	0.036835	0.0408712	0.0363322	0.0394582	0.0480162	0.0398519
SRR9975301	CAM264	0.0376949	0.0376057	0.0317356	0.0310735	0.0321454	0.0255435	0.0285454	0.0337596	0.0283383	0.0307265	0.0355241	0.0394544	0.0334222	0.0379834	0.0450431	0.046812	0.0501072	0.0542499	0.038755	0.0524231	0.0455402
SRR10001271	CAM266	0.0385226	0.0413182	0.0386536	0.044394	0.0365827	0.0288599	0.0319271	0.0327946	0.0325451	0.034726	0.0393904	0.0444	0.0377396	0.0381903	0.041521	0.0471641	0.0417689	0.0393554	0.0401162	0.0415435	0.0400324
SRR9975302	CAM268	0.0349261	0.039476	0.0306995	0.0387198	0.0350125	0.0242363	0.03189	0.0350043	0.0267812	0.0391709	0.0342089	0.0396553	0.0244951	0.0315339	0.0424418	0.0385908	0.0424885	0.0373428	0.036097	0.0429924	0.0325746
SRR9975304	CAM269	0.034825	0.0316938	0.0296826	0.0306091	0.0295567	0.0246435	0.0323562	0.0324498	0.0272229	0.0272873	0.0321184	0.0395663	0.0265046	0.0305099	0.0441027	0.0420329	0.0448198	0.0502103	0.0376555	0.0443434	0.0426736
SRR9975789	CAM270	0.0405726	0.0409644	0.0399077	0.0400564	0.0360685	0.0327134	0.0390742	0.0367294	0.0350763	0.0364388	0.0389466	0.0532635	0.0418776	0.0437683	0.0461056	0.0460069	0.0432813	0.0340792	0.0411271	0.0576558	0.0385362
SRR9975303	STAMM05X14D	0.029977	0.0284135	0.0216834	0.0353858	0.0242895	0.0249538	0.0271478	0.0300308	0.03062	0.0205893	0.0266524	0.0407481	0.0258896	0.0282739	0.0384112	0.0384784	0.0380239	0.025635	0.031608	0.0408818	0.0339784
SRR9975788	CAM272	0.0335797	0.036124	0.0248489	0.0343955	0.0304694	0.0252894	0.0308006	0.0342933	0.0271844	0.0304245	0.0327404	0.0428432	0.0247183	0.0340386	0.0402307	0.0356265	0.0410462	0.0473816	0.0375248	0.034448	0.0343482
SRR9983191	CAM273	0.0408655	0.0436921	0.0420422	0.0391226	0.0374269	0.0255378	0.0391746	0.0394455	0.0295824	0.036767	0.0409882	0.0494254	0.0444475	0.0440633	0.0431898	0.0467581	0.0472982	0.0471625	0.0368272	0.0494185	0.0386717
SRR10873744	CAM276	0.0417319	0.0481246	0.0369331	0.0442289	0.0384142	0.0311406	0.0393918	0.041081	0.0399814	0.0370546	0.0362045	0.0472863	0.0454368	0.0466055	0.0528536	0.0474424	0.0431977	0.0352513	0.0443126	0.0528045	0.0395058
SRR9983192	Calinka	0.0354309	0.0510307	0.032321	0.0398276	0.0302807	0.0262921	0.0291882	0.0374537	0.0268276	0.0398871	0.0328294	0.0488511	0.0313165	0.038619	0.0461719	0.0395929	0.0385572	0.0276624	0.0337623	0.0449185	0.0297791
SRR10001241	STAMM02X11B	0.0319094	0.0351816	0.0344718	0.0431197	0.0353183	0.0240903	0.03418	0.0392113	0.0228763	0.0285431	0.0331868	0.0351405	0.0214107	0.0320608	0.0355827	0.0290528	0.0337431	0.0232845	0.0359043	0.0311346	0.0355739
SRR9983193	GE201101	0.0335189	0.0314162	0.0263223	0.0412186	0.0275614	0.0284064	0.0327613	0.0363094	0.0380389	0.0269931	0.0226352	0.0375771	0.0302925	0.0316618	0.0437267	0.0357718	0.0329618	0.030721	0.0418272	0.0506127	0.0371503
SRR9983388	GE201105	0.0323889	0.0313901	0.0254675	0.040505	0.0263558	0.0271256	0.0329823	0.0349112	0.0354473	0.0266339	0.0228219	0.0353024	0.0293666	0.0312673	0.0417997	0.0353189	0.0317073	0.0285722	0.0404522	0.0476185	0.0368407
SRR9983359	Vniimk17	0.0318478	0.0358194	0.0249615	0.0327798	0.0305457	0.0233338	0.0295695	0.0410907	0.0211037	0.0207428	0.0236148	0.0322086	0.0256238	0.100822	0.0368803	0.0411638	0.034058	0.0368472	0.0304722	0.0254956	0.0195252
SRR9914678	Voronezh349	0.0351819	0.0436405	0.0302984	0.0343244	0.0308507	0.0272038	0.0332442	0.0336549	0.0352136	0.0350505	0.0293275	0.0464522	0.0337242	0.0409774	0.0426228	0.0408116	0.0369667	0.0310419	0.0310244	0.0477095	0.033189
SRR9986031	No401	0.0334814	0.0388005	0.0263027	0.0328852	0.0299613	0.0260525	0.0302702	0.0351847	0.0350529	0.0336034	0.0257499	0.0320537	0.0269718	0.0338694	0.0444593	0.0399638	0.0359034	0.0296635	0.0373211	0.0535837	0.0356872
SRR9987777	No402	0.0349092	0.0332093	0.0275057	0.035842	0.0335152	0.024555	0.0348746	0.0406345	0.041374	0.0344595	0.0272151	0.0378232	0.026441	0.0315563	0.0407597	0.0389626	0.0402657	0.0403265	0.0336973	0.0465163	0.0363721
SRR9924268	Borow2	0.202055	0.241916	0.206073	0.14804	0.258084	0.325597	0.23713	0.086601	0.138439	0.234554	0.19326	0.242754	0.287773	0.237764	0.145272	0.193211	0.155138	0.126774	0.149404	0.18549	0.152226
SRR10001246	Przybrodzka	0.213958	0.242902	0.217907	0.218225	0.20988	0.202626	0.230058	0.226335	0.27977	0.221161	0.218382	0.250392	0.251047	0.28866	0.190579	0.191751	0.153589	0.205609	0.151532	0.207395	0.169116
SRR9987775	A163207372	0.0323097	0.0351668	0.0261444	0.0330053	0.0270164	0.0243395	0.026582	0.0289521	0.0279261	0.0277564	0.0264853	0.0369984	0.0235639	0.0300551	0.0438386	0.0389921	0.0371195	0.0419969	0.035013	0.0477191	0.0363219
SRR9988371	CR47665	0.0373599	0.0359323	0.0307531	0.0426257	0.0330955	0.0261341	0.0403375	0.0444302	0.0329964	0.0351298	0.0379689	0.0517488	0.0391121	0.0349178	0.0504839	0.0380708	0.0384384	0.0283861	0.0408027	0.0465112	0.0377284
SRR9988367	CR49294a	0.0170746	0.0120688	0.0145044	0.0227946	0.0171194	0.00898948	0.0126692	0.00956985	0.011859	0.00974225	0.0142477	0.0236825	0.0124623	0.0198455	0.020371	0.0266096	0.0180362	0.02749	0.0125578	0.0266095	0.0210181
SRR9988728	GiessenNr3	0.0329388	0.0518921	0.029182	0.0343343	0.0261696	0.0255337	0.0314168	0.0357974	0.0335675	0.0485936	0.0305213	0.0341945	0.0339927	0.0247417	0.0303963	0.0362096	0.0374154	0.0222698	0.0333634	0.0446295	0.0276617
SRR9989930	CAME3	0.0320091	0.0489115	0.0255822	0.0322065	0.0308147	0.0220312	0.0320991	0.0338867	0.0317452	0.0350159	0.0271518	0.0389976	0.0305091	0.0336676	0.0363925	0.0326558	0.0360421	0.0284311	0.0291723	0.0388686	0.0252774
SRR9989959	NU52279	0.0353118	0.0344468	0.0292287	0.0359636	0.0294651	0.028842	0.0303074	0.0376047	0.0344033	0.029383	0.03181	0.0421995	0.0305346	0.0292512	0.0451858	0.0374144	0.0455277	0.0445045	0.037912	0.0404673	0.0374185
SRR9990155	CS163	0.0486928	0.0405202	0.0363055	0.0350242	0.0342995	0.0272304	0.0805726	0.0401914	0.0613391	0.164129	0.0378251	0.0455654	0.0331036	0.0354036	0.0467716	0.0442011	0.0516448	0.0517752	0.0399747	0.060043	0.0473708
SRR9990157	CSCroo	0.0432415	0.0487274	0.0258147	0.0720416	0.0575832	0.0332489	0.027969	0.0324773	0.0346433	0.0317769	0.0281531	0.0374851	0.0444449	0.0357615	0.0415767	0.0383675	0.0939669	0.0356096	0.0348031	0.0485075	0.0350584
SRR10873755	Boha2	0.0363458	0.0331814	0.031247	0.0326287	0.030894	0.0257206	0.0331354	0.0326479	0.0285983	0.0279325	0.032929	0.0394086	0.0278751	0.0343431	0.0458405	0.0453614	0.0467267	0.051599	0.0377596	0.0489222	0.0440862
SRR9990156	BRSCHW28347	0.0334378	0.0370659	0.0243217	0.0383989	0.03113	0.0220682	0.0286695	0.0331011	0.0284851	0.0253362	0.0275012	0.0388867	0.022416	0.0414757	0.0428378	0.0391869	0.0414499	0.0391302	0.0358653	0.0496246	0.034043
SRR9990305	BRSCHW30021	0.0304879	0.0435007	0.0250817	0.031058	0.0295473	0.0239259	0.0296403	0.033614	0.0317952	0.0308089	0.0258548	0.0368267	0.0290984	0.0297846	0.0356247	0.0343783	0.0328897	0.0253332	0.0275255	0.0371839	0.0235794
SRR9990304	CAME4	0.0388543	0.0526942	0.0288583	0.049431	0.0378669	0.0250675	0.0995262	0.037679	0.0306386	0.035039	0.0290595	0.040799	0.0304571	0.036249	0.0402215	0.0316697	0.0346672	0.0309046	0.0389474	0.0470573	0.0252017
SRR9990306	Giessen3	0.0329427	0.0491491	0.0260406	0.0331563	0.0313196	0.0233502	0.033285	0.0346018	0.0321737	0.0381552	0.0284917	0.0403743	0.0319782	0.0341274	0.0379356	0.0332847	0.0363901	0.0288934	0.0306072	0.0399708	0.0260627
SRR9990308	Giessen4	0.0366881	0.0421952	0.0344564	0.0349063	0.0291546	0.0265138	0.0304485	0.0369459	0.0279877	0.0361092	0.0295197	0.0492577	0.0388235	0.0348936	0.0478514	0.0424696	0.0420495	0.0353848	0.0393501	0.0540825	0.0338303
SRR9990309	Hoga2	0.0333584	0.0556338	0.0277579	0.035455	0.0331962	0.0234886	0.0358013	0.0374577	0.033422	0.0350066	0.0288187	0.040488	0.0313594	0.0351864	0.0331933	0.0315777	0.0336426	0.0283198	0.0314298	0.0387851	0.026006
SRR9990325	SvalofAMCSA217	0.0394173	0.108244	0.0223704	0.0578408	0.0288816	0.027559	0.0391761	0.0324996	0.0330768	0.032411	0.0435273	0.0354079	0.0237115	0.0227043	0.0409309	0.0366249	0.0403051	0.0472934	0.0320009	0.0403092	0.0533338
SRR10027314	CPSCAM23	0.0367073	0.0484254	0.0225688	0.0380559	0.0336583	0.0321435	0.0307576	0.033801	0.0341987	0.0405301	0.0356802	0.039767	0.0236652	0.0253411	0.0453043	0.0387948	0.0463675	0.0437566	0.0342899	0.0460938	0.0481697
SRR9990527	CPSCAM10	0.0386802	0.048353	0.0321969	0.0426496	0.0386254	0.0291355	0.0223649	0.0321039	0.0301938	0.0419406	0.0380991	0.0434555	0.0256447	0.0485632	0.0565274	0.0420316	0.0503493	0.034069	0.0388894	0.0574947	0.0364662
SRR10027318	CSSCAM25	0.0571545	0.0387568	0.0602161	0.0342411	0.0280031	0.0308639	0.0327377	0.113013	0.161625	0.0266965	0.0355811	0.0421464	0.0446913	0.0771728	0.156519	0.0417391	0.0500007	0.0368409	0.070799	0.0442548	0.0979665
SRR9990588	CSSCAM27	0.0476869	0.0446517	0.0635184	0.0651331	0.0448701	0.0379179	0.0415062	0.0569938	0.0397707	0.0326012	0.038133	0.0476952	0.0594486	0.0398177	0.0572142	0.0435931	0.0535872	0.0380088	0.0461477	0.0495795	0.0458307
SRR9990625	CSSCAM29	0.027726	0.0340002	0.0234709	0.029261	0.0243612	0.0202512	0.0193623	0.0282558	0.0249606	0.0252554	0.0302022	0.0283159	0.0196467	0.0249803	0.0342975	0.0337198	0.0331943	0.0258454	0.0298621	0.0473916	0.0272199
SRR9990812	CSSCAM30	0.0257575	0.0313684	0.0216625	0.0269595	0.0231413	0.0187883	0.018539	0.0260582	0.0232491	0.0241869	0.02821	0.026217	0.018066	0.0238116	0.0319488	0.0318638	0.0304038	0.0231352	0.0279519	0.0429878	0.0260691
SRR9992732	CSSCAM31	0.0476972	0.0389035	0.0430378	0.0436854	0.0397181	0.0307085	0.0319927	0.0420481	0.15433	0.0300791	0.0281473	0.0480876	0.0424691	0.0412596	0.0491276	0.0675948	0.0408837	0.0308681	0.0780435	0.048301	0.051479
SRR9992827	CSSCAM33	0.000342131	0.000476462	0.000239027	0.000616389	3.93066e-05	0.000330425	4.71397e-05	0.00015042	0.00107168	0.000390617	0.000874757	0.00034905	0	0.00041018	0.000550319	0.000342535	0.000462479	6.57122e-05	0.000297171	0.000708409	6.42674e-05
SRR9992839	CSSCAM34	0.0306744	0.027064	0.0283562	0.031395	0.0293497	0.0281757	0.0262792	0.033645	0.0298634	0.0235294	0.02651	0.0361872	0.024352	0.0333227	0.0412138	0.0311003	0.0414782	0.0272691	0.0279459	0.0440279	0.02803
SRR9992927	CSSCAM35	0.0272252	0.0294783	0.0219452	0.0346833	0.0361589	0.0230882	0.0235202	0.0272391	0.0178628	0.027438	0.0244225	0.0245265	0.0176363	0.0250127	0.0339093	0.0261677	0.0365493	0.0211247	0.0299134	0.0364169	0.0229362
SRR9993037	CSSCAM36	0.03416	0.0360127	0.0311159	0.0288807	0.0298171	0.0212605	0.0271339	0.0313335	0.0266963	0.0262269	0.0233688	0.119354	0.0285967	0.0274653	0.0375652	0.0366893	0.0384449	0.0303376	0.0328655	0.0371629	0.0277075
SRR9993039	CSSCAM37	0.0462939	0.0599887	0.0340894	0.0392518	0.0401368	0.0371545	0.0424075	0.042987	0.0405975	0.0511984	0.0400861	0.0455778	0.0380767	0.0385332	0.051822	0.0508063	0.0941532	0.0350688	0.0499289	0.0568166	0.0424186
SRR10027313	CSSCAM38	0.0369185	0.0365108	0.0317174	0.040455	0.0362645	0.0272073	0.0412115	0.0414804	0.0340501	0.0300555	0.0408028	0.0372809	0.036702	0.0351858	0.0540542	0.0361002	0.0393173	0.0278607	0.037804	0.0490429	0.0372998
SRR10001240	CSSCAM7	0.0458803	0.0363452	0.0534227	0.0418174	0.0424478	0.0862417	0.0351463	0.0460314	0.0373558	0.0258418	0.0252532	0.0343103	0.105734	0.0348645	0.0373895	0.0394817	0.0335225	0.0355357	0.0361913	0.0649379	0.0314198
SRR10027259	CSSCAM8	0.0360395	0.0443493	0.0253142	0.0368215	0.0315157	0.025151	0.0288763	0.0367114	0.0299734	0.0336884	0.0249839	0.0341929	0.0280153	0.0376736	0.0479802	0.0420644	0.0520427	0.0375656	0.0384964	0.055668	0.0409229
SRR10027319	Seminum144	0.0343664	0.0416861	0.0239841	0.035578	0.0308834	0.0233975	0.0265109	0.0347905	0.0290837	0.032214	0.0230927	0.0326409	0.0266811	0.0356718	0.0469085	0.0408676	0.0497612	0.0362268	0.0363668	0.0528693	0.0382034
SRR10028113	NE20061	0.0385495	0.0431046	0.03188	0.0373072	0.034304	0.027843	0.0343057	0.038594	0.0337083	0.031715	0.0274457	0.0481038	0.0324244	0.0368636	0.0539597	0.0471991	0.0428863	0.040592	0.0386332	0.0520527	0.0488286
SRR10028112	AMES29309	0.0356948	0.048778	0.0285805	0.0414234	0.0348035	0.0217775	0.036752	0.0399041	0.0279538	0.0438394	0.0402833	0.0429105	0.0294535	0.033739	0.0477498	0.0352218	0.0366926	0.0270798	0.0395417	0.0399373	0.0358913
SRR10028114	AMES29310	0.035292	0.0354634	0.0326537	0.0429591	0.0319888	0.0243238	0.0365426	0.0365277	0.030626	0.0320999	0.0375069	0.0493334	0.0388208	0.036087	0.0414401	0.0349599	0.0370473	0.0264244	0.0349629	0.0431002	0.0366025
SRR10027078	MT1	0.0429302	0.0410733	0.0354134	0.0403763	0.0313226	0.02608	0.0780217	0.0468268	0.0305029	0.0310714	0.0320742	0.0448211	0.0390682	0.0423182	0.0861723	0.0448918	0.0415017	0.0479023	0.0487958	0.0517682	0.0354879
SRR10027077	Blaine Creek	0.0337097	0.0316703	0.0259325	0.0346234	0.0318267	0.0243169	0.0335498	0.0392815	0.0389333	0.0327775	0.0261	0.0371292	0.0250913	0.0291024	0.0400389	0.0383906	0.0389406	0.0398892	0.0324637	0.0463347	0.0352237
SRR10083016	Celine	0.0250681	0.0289695	0.0193393	0.0296455	0.0221932	0.0179956	0.0258635	0.0290108	0.023059	0.0282847	0.0251076	0.0312317	0.0184897	0.0272991	0.0309412	0.028663	0.0317801	0.0187328	0.0253148	0.0301513	0.0236085
SRR10083020	Cheyenne	0.0340757	0.0480191	0.0357053	0.0370316	0.0277627	0.0252633	0.0340769	0.0361724	0.0315462	0.0320001	0.0308144	0.038102	0.0306899	0.0295207	0.0395544	0.0363604	0.0349129	0.0303274	0.0390891	0.0479142	0.0245318
SRR10083019	Ligena	0.0120077	0.0194693	0.00847854	0.0250509	0.0103561	0.0090011	0.0111706	0.0209802	0.00840331	0.0126567	0.0113032	0.0171497	0.00509515	0.0109811	0.0123402	0.0097928	0.0102274	0.00809402	0.0141833	0.0128546	0.0128484
SRR10083018	Prytzh	0.0362714	0.0400889	0.0360508	0.0465341	0.0392236	0.0254625	0.0375694	0.0458951	0.0408409	0.0337988	0.034286	0.0473866	0.0285713	0.0342358	0.0427867	0.0313465	0.037643	0.0255398	0.0400715	0.0418961	0.024926
SRR10083021	MT148	0.0294679	0.0313214	0.030056	0.0313439	0.0276462	0.0214763	0.0261532	0.0314238	0.0222287	0.0324045	0.0261024	0.0340219	0.0182999	0.0275985	0.0353488	0.0289593	0.034964	0.0401383	0.0275042	0.0332427	0.031282
SRR10083100	MT229	0.0155012	0.0226862	0.0154636	0.0129486	0.0119538	0.00832977	0.011147	0.0194397	0.0168091	0.0131196	0.00738653	0.017533	0.020368	0.0105109	0.0205949	0.0203361	0.0199415	0.0110771	0.0144529	0.0231773	0.015773
SRR10083102	MT402	0.0653316	0.0375145	0.0501863	0.0424453	0.0952593	0.0278583	0.0742866	0.0523871	0.0682527	0.034822	0.102451	0.0542869	0.110512	0.0465116	0.106003	0.0604136	0.0874018	0.0539334	0.0751435	0.0483003	0.0575894
