# Supplementary material for: Exploring genetic diversity, population structure, and subgenome differences in the allopolyploid Camelina sativa: implications for future breeding and research studies
Source: Hortic Res. 2024 Sep 9;11(11):uhae247. doi: 10.1093/hr/uhae247 (PMC11560372; doi:10.1093/hr/uhae247)
Supplement: Web_Material_uhae247 [file web_material_uhae247.zip › Supplemental_Table_6.xlsx]

## Sheet: Sheet1
Supplemental Table 6: Pairwise Fst values between the four genetic populations of C. sativa.
Subpopulation	1	2	3	Number of individuals
1	—			85
2	0.11482	—		33
3	0.055156	0.20683	—	32
4	0.058679	0.077718	0.06856	72
