# Supplementary material for: Exploring genetic diversity, population structure, and subgenome differences in the allopolyploid Camelina sativa: implications for future breeding and research studies
Source: Hortic Res. 2024 Sep 9;11(11):uhae247. doi: 10.1093/hr/uhae247 (PMC11560372; doi:10.1093/hr/uhae247)
Supplement: Web_Material_uhae247 [file web_material_uhae247.zip › Supplemental_Table_7.xlsx]

## Sheet: Sheet1
Supplemental Table 7: Tissue types sampled for Illumina 150 PE RNAseq and number of raw reads generated.
Tissue type	# Raw Reads
Seed - Mid-maturation	31757533
Leaf	28466109
Root	40227442
Flower	28889443
Old Leaf	41332080
Seed - Early-maturation	28881180
Seed - Late-maturation	61870229
Fruit - Old	43598739
Leaf - MeJa 4h	38868043
Leaf - MeJa 10h	36909721
Leaf - MeJa 24h	39932047
Root - Young	39541366
Leaf - Young	35715134
Seedling - Radicle	48248133
Seedling - Whole	43502895
Seedling - 48h Post-germination	53537908
Flower Bud	75910266
Fruit - Young	41115094
Stem	34922853
