# Supplementary material for: Exploring genetic diversity, population structure, and subgenome differences in the allopolyploid Camelina sativa: implications for future breeding and research studies
Source: Hortic Res. 2024 Sep 9;11(11):uhae247. doi: 10.1093/hr/uhae247 (PMC11560372; doi:10.1093/hr/uhae247)
Supplement: Web_Material_uhae247 [file web_material_uhae247.zip › Supplemental_Table_8.xlsx]

## Sheet: Sheet1
GO.ID	Term	Annotated	Significant	Expected	elimFisher	Ontology	Analysis	bias
GO:0015813	L-glutamate transmembrane transport	7	4	0.6	0.00155	Biological process	SG1-SG2_SG1biased	SG1
GO:0032259	methylation	449	57	38.63	0.00196	Biological process	SG1-SG2_SG1biased	SG1
GO:1990532	stress response to nickel ion	2	2	0.17	0.0074	Biological process	SG1-SG2_SG1biased	SG1
GO:1990059	fruit valve development	2	2	0.17	0.0074	Biological process	SG1-SG2_SG1biased	SG1
GO:0034219	carbohydrate transmembrane transport	69	12	5.94	0.014	Biological process	SG1-SG2_SG1biased	SG1
GO:1901348	positive regulation of secondary cell wall biogenesis	7	3	0.6	0.01708	Biological process	SG1-SG2_SG1biased	SG1
GO:1903340	positive regulation of cell wall organization or biogenesis	7	3	0.6	0.01708	Biological process	SG1-SG2_SG1biased	SG1
GO:0006298	mismatch repair	19	5	1.63	0.01961	Biological process	SG1-SG2_SG1biased	SG1
GO:1903046	meiotic cell cycle process	161	22	13.85	0.02034	Biological process	SG1-SG2_SG1biased	SG1
GO:0030174	regulation of DNA-dependent DNA replication initiation	3	2	0.26	0.02092	Biological process	SG1-SG2_SG1biased	SG1
GO:0006990	positive regulation of transcription from RNA polymerase II promoter involved in unfolded protein response	3	2	0.26	0.02092	Biological process	SG1-SG2_SG1biased	SG1
GO:1901522	positive regulation of transcription from RNA polymerase II promoter involved in cellular response to chemical stimulus	3	2	0.26	0.02092	Biological process	SG1-SG2_SG1biased	SG1
GO:0032259	methylation	449	53	35.42	0.00212	Biological process	SG1-SG3_SG1biased	SG1
GO:0034219	carbohydrate transmembrane transport	69	13	5.44	0.00261	Biological process	SG1-SG3_SG1biased	SG1
GO:0006298	mismatch repair	19	6	1.5	0.00264	Biological process	SG1-SG3_SG1biased	SG1
GO:1990532	stress response to nickel ion	2	2	0.16	0.00622	Biological process	SG1-SG3_SG1biased	SG1
GO:1990059	fruit valve development	2	2	0.16	0.00622	Biological process	SG1-SG3_SG1biased	SG1
GO:1901348	positive regulation of secondary cell wall biogenesis	7	3	0.55	0.01347	Biological process	SG1-SG3_SG1biased	SG1
GO:1903340	positive regulation of cell wall organization or biogenesis	7	3	0.55	0.01347	Biological process	SG1-SG3_SG1biased	SG1
GO:0015813	L-glutamate transmembrane transport	7	3	0.55	0.01347	Biological process	SG1-SG3_SG1biased	SG1
GO:0030174	regulation of DNA-dependent DNA replication initiation	3	2	0.24	0.01768	Biological process	SG1-SG3_SG1biased	SG1
GO:1901522	positive regulation of transcription from RNA polymerase II promoter involved in cellular response to chemical stimulus	3	2	0.24	0.01768	Biological process	SG1-SG3_SG1biased	SG1
GO:0006990	positive regulation of transcription from RNA polymerase II promoter involved in unfolded protein response	3	2	0.24	0.01768	Biological process	SG1-SG3_SG1biased	SG1
GO:1903046	meiotic cell cycle process	161	23	12.7	0.01972	Biological process	SG1-SG3_SG1biased	SG1
GO:0140115	export across plasma membrane	75	14	6.67	0.0059	Biological process	SG1-SG2_SG2biased	SG2
GO:0007140	male meiotic nuclear division	26	7	2.31	0.00632	Biological process	SG1-SG2_SG2biased	SG2
GO:0005980	glycogen catabolic process	2	2	0.18	0.00791	Biological process	SG1-SG2_SG2biased	SG2
GO:1990961	xenobiotic detoxification by transmembrane export across the plasma membrane	50	10	4.45	0.01151	Biological process	SG1-SG2_SG2biased	SG2
GO:0000272	polysaccharide catabolic process	195	29	17.35	0.0123	Biological process	SG1-SG2_SG2biased	SG2
GO:0007140	male meiotic nuclear division	26	7	2.12	0.0039	Biological process	SG2-SG3_SG2biased	SG2
GO:1990961	xenobiotic detoxification by transmembrane export across the plasma membrane	50	10	4.08	0.00636	Biological process	SG2-SG3_SG2biased	SG2
GO:0005980	glycogen catabolic process	2	2	0.16	0.00664	Biological process	SG2-SG3_SG2biased	SG2
GO:0140115	export across plasma membrane	75	16	6.11	0.01316	Biological process	SG2-SG3_SG2biased	SG2
GO:0000272	polysaccharide catabolic process	195	27	15.9	0.01408	Biological process	SG2-SG3_SG2biased	SG2
GO:0006950	response to stress	3928	423	354.42	0.00045	Biological process	SG1-SG3_SG3biased	SG3
GO:0006312	mitotic recombination	13	6	1.17	0.00053	Biological process	SG1-SG3_SG3biased	SG3
GO:0009688	abscisic acid biosynthetic process	28	11	2.53	0.00061	Biological process	SG1-SG3_SG3biased	SG3
GO:2000067	regulation of root morphogenesis	30	9	2.71	0.00097	Biological process	SG1-SG3_SG3biased	SG3
GO:0009299	mRNA transcription	16	6	1.44	0.00194	Biological process	SG1-SG3_SG3biased	SG3
GO:0048316	seed development	630	78	56.84	0.00259	Biological process	SG1-SG3_SG3biased	SG3
GO:0042148	strand invasion	4	3	0.36	0.00274	Biological process	SG1-SG3_SG3biased	SG3
GO:0030154	cell differentiation	754	100	68.03	0.00327	Biological process	SG1-SG3_SG3biased	SG3
GO:0009725	response to hormone	1670	186	150.68	0.00661	Biological process	SG1-SG3_SG3biased	SG3
GO:0009628	response to abiotic stimulus	2173	228	196.07	0.00749	Biological process	SG1-SG3_SG3biased	SG3
GO:0010151	chloroplast elongation	2	2	0.18	0.00814	Biological process	SG1-SG3_SG3biased	SG3
GO:0043610	regulation of carbohydrate utilization	2	2	0.18	0.00814	Biological process	SG1-SG3_SG3biased	SG3
GO:0042545	cell wall modification	145	25	13.08	0.00841	Biological process	SG1-SG3_SG3biased	SG3
GO:0042138	meiotic DNA double-strand break formation	10	4	0.9	0.0089	Biological process	SG1-SG3_SG3biased	SG3
GO:0006809	nitric oxide biosynthetic process	6	3	0.54	0.01191	Biological process	SG1-SG3_SG3biased	SG3
GO:0009688	abscisic acid biosynthetic process	28	9	2.56	0.0006	Biological process	SG2-SG3_SG3biased	SG3
GO:0009725	response to hormone	1670	197	152.58	0.00066	Biological process	SG2-SG3_SG3biased	SG3
GO:0009299	mRNA transcription	16	6	1.46	0.00207	Biological process	SG2-SG3_SG3biased	SG3
GO:0042148	strand invasion	4	3	0.37	0.00284	Biological process	SG2-SG3_SG3biased	SG3
GO:0006312	mitotic recombination	13	5	1.19	0.00436	Biological process	SG2-SG3_SG3biased	SG3
GO:2000067	regulation of root morphogenesis	30	8	2.74	0.00449	Biological process	SG2-SG3_SG3biased	SG3
GO:0009628	response to abiotic stimulus	2173	235	198.54	0.00479	Biological process	SG2-SG3_SG3biased	SG3
GO:0006950	response to stress	3928	427	358.89	0.00582	Biological process	SG2-SG3_SG3biased	SG3
GO:0010151	chloroplast elongation	2	2	0.18	0.00834	Biological process	SG2-SG3_SG3biased	SG3
GO:0043610	regulation of carbohydrate utilization	2	2	0.18	0.00834	Biological process	SG2-SG3_SG3biased	SG3
GO:0042138	meiotic DNA double-strand break formation	10	4	0.91	0.0093	Biological process	SG2-SG3_SG3biased	SG3
GO:0042545	cell wall modification	145	25	13.25	0.00967	Biological process	SG2-SG3_SG3biased	SG3
GO:0006809	nitric oxide biosynthetic process	6	3	0.55	0.01233	Biological process	SG2-SG3_SG3biased	SG3
GO:0048316	seed development	630	74	57.56	0.01495	Biological process	SG2-SG3_SG3biased	SG3
GO:0030154	cell differentiation	754	96	68.89	0.01597	Biological process	SG2-SG3_SG3biased	SG3
