# Supplementary material for: Exploring genetic diversity, population structure, and subgenome differences in the allopolyploid Camelina sativa: implications for future breeding and research studies
Source: Hortic Res. 2024 Sep 9;11(11):uhae247. doi: 10.1093/hr/uhae247 (PMC11560372; doi:10.1093/hr/uhae247)
Supplement: Web_Material_uhae247 [file web_material_uhae247.zip › Supplemental_Table_9.xlsx]

## Sheet: Sheet1
Supplemental Table 8. Number of novel lncRNAs and protein coding genes identified based on transcriptomic data
	Novel transcriptional units identified
	Gene type	# identified loci	# transcripts + isoforms
	Antisense lncRNAs (ASLncRNAs)	849	1202
	Intergenic lncRNAs (LincRNAs)	1979 (*6)	2637
	Protein coding genes	1183 (**905)	1535
	* # of Novel lincRNAs not identified in the DH55 Camelina genome (ENSEMBL)
	** # of protein coding genes, not identified by MAKER, for which PFAM results were obtained
