# Supplementary material for: Exploring genetic diversity, population structure, and subgenome differences in the allopolyploid Camelina sativa: implications for future breeding and research studies
Source: Hortic Res. 2024 Sep 9;11(11):uhae247. doi: 10.1093/hr/uhae247 (PMC11560372; doi:10.1093/hr/uhae247)
Supplement: Web_Material_uhae247 [file web_material_uhae247.zip › Supplemental_Table_10.xlsx]

## Sheet: Sheet1
Supplemental Table 9: Numbers of lncRNA transcripts and genes identified using CPC2 and CPAT tools under various filtering regimes.
Number of transcripts	Number of genes	Category	Filtering
7307	>4000	Intergenic	none
1427	1014	Antisense	none
5267	3965	Intergenic	Remove unstranded
1427	1014	Antisense	Remove unstranded
4241	2403	Intergenic	Remove unstranded Remove coding
1182	831	Antisense	Remove unstranded Remove coding
3109	2043	Intergenic	Above + remove RFAM
1182	831	Antisense	Above + did not run RFAM on AS
573	395	Promoter intergenic	Intergenic + within 500bp of TSS
573	395	Promoter intergenic	Remove transcripts on scaffold
2161	1633	Other intergenic	Remove transcripts on scaffold
1181	830	Antisense	Remove transcripts on scaffold
