# Supplementary material for: Exploring genetic diversity, population structure, and subgenome differences in the allopolyploid Camelina sativa: implications for future breeding and research studies
Source: Hortic Res. 2024 Sep 9;11(11):uhae247. doi: 10.1093/hr/uhae247 (PMC11560372; doi:10.1093/hr/uhae247)
Supplement: Web_Material_uhae247 [file web_material_uhae247.zip › Supplemental_Table_11.xlsx]

## Sheet: Sheet1
Supplemental Table 10: Transposable element content by species/subgenome, shown as count, bp masked, and total percent of the genome for each TE type.
TE type		C. sativa 'Suneson'			C. sativa 'Suneson' SG1			C. sativa 'Suneson' SG2			C. sativa 'Suneson' SG3			C. hispida			C. neglecta			C. laxa			Arabidopsis thaliana
		Count	bpMasked	Percent	Count	bpMasked	Percent	Count	bpMasked	Percent	Count	bpMasked	Percent	Count	bpMasked	Percent	Count	bpMasked	Percent	Count	bpMasked	Percent	Count	bpMasked	Percent
DNA	hAT	11472	5037892	0.007	2832	1155503	0.0061	2331	906900	0.0053	3823	1211304	0.0048	6288	2642418	0.0078	3448	1482882	0.0077	3888	1680177	0.0079	1140	501238	0.0042
	CACTA	12695	8262295	0.0115	5045	2304448	0.0122	4524	2115470	0.0125	6919	2971407	0.0118	6795	4244046	0.0125	4008	2501862	0.013	4903	2896198	0.0136	1416	946680	0.0079
	Harbinger	6226	2908350	0.0041	1433	630675	0.0033	1373	589310	0.0035	2138	808917	0.0032	3758	1683829	0.005	1602	786216	0.0041	2422	1103096	0.0052	240	173131	0.0014
	Mutator	16871	9791584	0.0137	6324	2518620	0.0133	5589	2158603	0.0127	8966	3267987	0.013	11222	6050459	0.0178	4937	2755546	0.0143	6383	3229843	0.0152	1950	1021946	0.0086
	Mariner	2402	743802	0.001	62	18194	0.0001	46	17169	0.0001	70	29720	0.0001	2091	553475	0.0016	709	200440	0.001	919	277266	0.0013	84	53751	0.0004
	Helitron	50215	29891807	0.0418	20302	7451080	0.0393	16617	5835416	0.0344	31681	12248052	0.0488	37841	20630489	0.0607	16424	8190362	0.0426	15587	8767856	0.0412	3763	3133753	0.0262
LTR	Copia	34129	39988886	0.0559	11412	10330460	0.0545	9121	7821447	0.0461	17112	17234677	0.0686	18956	22562409	0.0664	8537	8658234	0.045	10177	11568005	0.0543	1861	1569186	0.0131
	Gypsy	59975	77888477	0.1089	19681	22271440	0.1176	15605	17348331	0.1023	29134	36974144	0.1472	37820	58700717	0.1728	18899	23237802	0.1208	24109	35266575	0.1655	4949	5136385	0.043
	unknown	32447	18876477	0.0264	10408	4294823	0.0227	9155	3390073	0.02	18669	9012259	0.0359	17895	11484619	0.0338	8452	4424744	0.023	7735	3714752	0.0174	1652	750615	0.0063
Total		226978	194175858	0.2714	77499	50975243	0.269073	64361	40182719	0.236853	118512	83758467	0.333555	142754	128676781	0.3788	67037	52248760	0.2715	76167	68571730	0.3219	17059	13288871	0.1112
